# Supplementary material for: Candidate gene selection and detailed morphological evaluations of fs8.1, a quantitative trait locus controlling tomato fruit shape
Source: J Exp Bot. 2015 Jul 14;66(20):6471–82. doi: 10.1093/jxb/erv361 (PMC4588892; doi:10.1093/jxb/erv361)
Supplement: Supplementary Data [file supp_erv361_jexbot151829_file001.xlsx]

## Sheet: Sheet2
Table S1. Markers used in this study
Chromosome	Marker	Position	Type	REc	Annealling	Forward (5'-3')	Reverse (5'-3')	Reference
Chr 1	cosi47	1097061	InDel		55	TTCAGAAAGCAATGGGAGGT	GGCCTCCCTAAGCACAATTT	SGN (http://solgenomics.net/)
	LeOH36	2650170	caps	BclI	56	TCACAAAAATGGCGATGAGA	CCACCTGTGGATCCTTGACT	Yang et al. 2004
	SSR316	79557415	SSR		55	CCACCGCAACAAACCTTATT	GGGTGGTGAGAAGGATCTGA	SGN (http://solgenomics.net/)
	SSR42	88312839	SSR		50	CCATGGCTTCGTTATCCCTA	TAAAGGTGAAGGAACGGGTG	SGN (http://solgenomics.net/)
	SSR9	93020623	SSR		55	CCCTTTGCAAGTTCTTCTTCA	TTCATGAGCCAACATAGGAGG	SGN (http://solgenomics.net/)
	EP697	96036577	dcaps	HaeIII	56	TTGGTGCACGAAGCATCTTA	TGTGATACAGTTAGGCATGAGGC	New developed
	EP699	N/A	dcaps	NheI	56	TTCACCAAACAGCGGTAGTG	GGATGGAGCGGTAGTGCTAG	New developed
Chr 2	SSR66	1635098	SRR		55	TGCAACAACTGGATAGGTCG	TGGATGAAACGGATGTTGAA	SGN (http://solgenomics.net/)
	TG608	28239920	caps	BsaHI	56	TCCCAGGTGCCTTTACTTTG	TTTTGCTGGCTCAAAATTAGAA	SGN (http://solgenomics.net/)
	SSR5	41506863	SSR		55	TGGCCGGCTTCTAGAAATAA	TGAAATCACCCGTGACCTTT	SGN (http://solgenomics.net/)
	Lewus3	47190910	InDel		55	CACGACGTTGTAAAACGACTGGAACTTTGGCTATGGAGAA	TGGTGAAGAAAATGTTGTTTTGAT	New developed
	12EP199 (ovate)	48373949	InDel		55	CCAGCTTTTCATGTCATCTCC	GTTTGTAGAGGTGTATGTTTCCAA	New developed
	TG337	49560634	caps	HindIII	56	GCAAAGCATCATCACCAATG	ATTATGGGCCACACGCAATA	SGN (http://solgenomics.net/)
	TG537	51045047	InDel		56	CACGACGTTGTAAAACGACGAAGAAGGCCATTGATGCAC	AAAACCCATCTCCTGTTGATGTA	SGN (http://solgenomics.net/)
	FW2.2	52251375	InDel		56	CACATCTTACGATTATTGGGGTAA	TGTGCACACATCTTAACAAATCA	New developed
	LeOH174	52595457	InDel		52	CGAGTCCGAGGAAGACTGAT	TCAAGACAGACACGGATTGC	Francis et al. 2005
Chr 3	TG479	44475	InDel		56	GCTGCGTAATGGAGGAATCT	CGTGAGAAGACCAAGTGAGTACC	SGN (http://solgenomics.net/)
	TG114	1280252	caps	DdeI	56	AAAGCAGTAAAGCAAGGTCCAT	CACACCATCATATTTGCTTGGA	SGN (http://solgenomics.net/)
	TG525	2464064	caps	TsP509I	56	TATCAGTTCACCTCCCAGCA	GCCAATCATGTGAATGGTGAT	SGN (http://solgenomics.net/)
	CBF	3707239	dcaps	DraI	56	AAAATGCATCAAATGTCACG	GAAGAAATTTGGGGGAAAAA	SGN (http://solgenomics.net/)
	LeOH223	5873252	caps	TruI	52	ACAAGAGTCGGGTGATGGAC	GCGATGGAAATAGCATCACA	Francis et al. 2005
	SSR111	59509903	SSR		55	TTCTTCCCTTCCATCAGTTCT	TTTGCTGCTATACTGCTGACA	SGN (http://solgenomics.net/)
	T1659	61945077	caps	Tsp509I	56	TGGTCGCCTTTTGTTGTATG	CAGCAGCATCTGTCTTTGTCA	SGN (http://solgenomics.net/)
	TG134B3	64870798	caps	HinFI	56	AGTGTCACATTCGAGCCTTAAA	GATGTAGTGGTATCCCCAAAGC	SGN (http://solgenomics.net/)
	SSR601	69761398	SSR		60	TCTGCATCTGGTGAAGCAAG	CTGGATTGCCTGGTTGATTT	SGN (http://solgenomics.net/)
Chr 4	SSR296	1065933	SSR		56	CCGGAACAAGTCCCTTCATA	TCAGCCAAGTTCATGGTACATC	SGN (http://solgenomics.net/)
	SSR603	5290324	SSR		50	GAAGGGACAATTCACAGAGTTTG	CCTTCAACTTCACCACCACC	SGN (http://solgenomics.net/)
	SSR310	42767908	SSR		56	GCGATGAGGATGACATTGAG	TTTACAGGCTGTCGCTTCCT	SGN (http://solgenomics.net/)
	CT194	59867987	InDel		56	TGGGTTTTCTGGGTATGGAA	GCATGATGGGCAGTCTGTAA	SGN (http://solgenomics.net/)
	SSR146	63721022	SSR		50	TATGGCCATGGCTGAACC	CGAACGCCACCACTATACCT	SGN (http://solgenomics.net/)
Chr 5	SSR115	2732162	SSR		50	CACCCTTTATTCAGATTCCTCT	ATTGAGGGTATGCAACAGCC	SGN (http://solgenomics.net/)
	T0730	61106544	caps	BclI	56	GGATGCTCGGGAATGTCATA	CATCGCTGTAGTCCAGTTGC	SGN (http://solgenomics.net/)
	TG419	63113500	SNP					It is a SNP marker for LUMINEX developed by Gonzalo. The primer info is not in the file.
	TG60	63843236	caps	PvuII	56	TATTTCCTCCTTCCTGATATATGACATAATTTTTTCACTGAATATTGAGGAAGTTGGTAGACTTGCATGTCATTTTGGTGGTGGGTGATG	AGTTGCGAGTCCAGAAAGGA	SGN (http://solgenomics.net/)
	cosOH73	64408194	caps	AluI	56	ATTGCATTGAACTTTTCTATCGGACTTGTTTGAAAAATGCAAATAGAATTATTCAATAAGAAAACATCATTTATGAGTTTGAAGTTCAAT	CGAATGCTCTGTACCATTTCC	unpublished
	SSR162	N/A	SSR		50	TTGTTTTAATGAATTTGATTTTGAGACTTGCAGAGGACTTAGAGTTAGTATGACTTGAATATTTTTAGCAAATATATATTATTTGTTGAA	CAACAGCCAGGAACAAGGAT	SGN (http://solgenomics.net/)
Chr 6	SSR47	3135460	SSR		50	AATGTATATAGAACTTTTTTCCAGTAAAGGCTGGGCTTGGGATGTATATCTATATGTATATTAGTATCTCACTAAAGAAGGAGGGTATGG	CCTTGGAGATAACAACCACAA	SGN (http://solgenomics.net/)
	SSR128	37631940	SSR		55	CCTAACCTT	TGAAGTCGTCTCATGGTTCG	SGN (http://solgenomics.net/)
	TG356	40447183	InDel		56	GAGGGCTTTTGATGTTCTGG	ATGATGGCAATCGCTTTTCT	SGN (http://solgenomics.net/)
	SP-2	45971971	caps	DdeI	56	AGTTCATGGTGGTGATCTCAG	TGTAGATGTTCCCTGAGATATGG	unpublished
	LeOH112	47276550	caps	Tai I	52	GCCAATTGAACTGACCATCTG	CCCATGTATTTGGCTGTAGAA	Francis et al. 2005
Chr 7	SSR286	1876221	SSR		56	AGCTATGGAGTTTCAGGACCA	ATTCAGGTAGCATGGAACGC	SGN (http://solgenomics.net/)
	cos103	2411572	InDel		52	ACCATTAAGCCAAGCACACC	TTGCCTACATAACATTTTCCACA	Gonzalo and van der Knaap 2008
	SSR276	7397038	SSR		50	CTCCGGCAAGAGTGAACATT	CGACGGAGTACTTCGCATTT	SGN (http://solgenomics.net/)
	TG174	59561792	InDel		56	CTGTTGCGGATGTGATCATT	AGCTGCTGGATCAGAAGAGG	unpublished
	SSR45	65008045	SSR		50	TGTATCCTGGTGGACCAATG	TCCAAGTATCAGGCACACCA	SGN (http://solgenomics.net/)
	TG499	67995522	caps	EcoRI	57	ATGTCGAGCTTCCCAAACTG	TCAGGGAAGCAGCAGGTAGT	SGN (http://solgenomics.net/)
Chr 8	SSR344	420013	SSR		55	TGTTGCTCGAACTCTCCAAA	CATAGGAGAGGTAACCCGCA	SGN (http://solgenomics.net/)
	LeOH70	646106	caps	TruI	52	CCTCTCCCAATCCCAATTCT	CAGAAGCAGCAATTCGACAA	Francis et al., 2005
	TG176	1912241	caps	RsaI	56	GCTGTTGAACCGCATTTACA	CACAACTTGGGGATCAGGTT	SGN (http://solgenomics.net/)
	TES1024	2674474	SSR		55	TTACGGCCCTCTTTCGAGAT	GCTAAACCCTCTTGTGCCTG	SGN (http://solgenomics.net/)
	EP1858	2954337	InDel		55	GCCCAATAGTGACCCACTTC	AAAATACATGGGCGCTCAAA	New developed
	EP978	46738562	caps		60	CTCGGCCCTAAAGTGTTTCA	TTGGCCAAGTTATGACCACA	New developed
	11EP239	48873991	InDel		56	CCAGTGGAAGGGTGAAAAGA	AATGCTAAAAGTGTGTGTCTCAAA	New developed
	12EP21	49131961	InDel		56	AGGTGATCATCCCAGCTACC	CCGCTCCCTGTCTATTATCG	New developed
	TG45	49275327	dcaps	DdeI	56	AGCGGAACTTGTCATCCATC	GAACTTCCACGCCATCAAAC	SGN (http://solgenomics.net/)
	11EP237	49282347	InDel		56	GCAGTCCAATTTCACTGAAGAA	AGCTTTTGTTGGCAAGCACT	New developed
	12EP241	49553364	InDel		56	TCCATATAAGGGAAATACACACTTCA	GGCTCAATTTGCCTTGAGTT	New developed
	11EP245	51777385	InDel		56	CATAGAACAACACGCGAACA	TTGACTTGGCAACAACACAAA	New developed
	11EP249	51902668	InDel		56	GGGACACCTTGCTAGAGCTG	TGGTGGTGTGTATGGAAGTGA	New developed
	EP912	52374092	InDel		56	TGATGTCACTGGGCATCTTC	GACAAATTCCTGAGCTTACTGC	New developed
	SSR327	52580461	SSR		56	TCAGGATCAGGAGCAGGAGT	TGGACTTGTTCCATGAACCC	SGN (http://solgenomics.net/)
	SSR63	61108939	SSR		40	CCACAAACAATTCCATCTCA	GCTTCCGCCATACTGATACG	SGN (http://solgenomics.net/)
	SSR38	61433778	SSR		50	GTTTCTATAGCTGAAACTCAACCTG	GGGTTCATCAAATCTACCATCA	SGN (http://solgenomics.net/)
	SL10367-533i	62718294	InDel		55	CTCAAGCTGGTGCTTCTGTC	CCCTGGGTCTTCTCCTCTTC	Francis et al. 2005
	TG294	65747247	caps	AluI	60	GTTCTCATTGGAGCCATCGT	GATTGGGCACACTCACTTT	Gonzalo and van der Knaap 2008
Chr 9	SSR70	3626502	SSR		50	TTTAGGGTGTCTGTGGGTCC	GGAGTGCGCAGAGGATAGAG	SGN (http://solgenomics.net/)
	SSR110	64265504	SSR		42	TGTAACGTCAAACTTCAGGTG	CTCCGCAATGTGTTGTATGG	SGN (http://solgenomics.net/)
	SSR383	66030231	SSR		55	ATTGTACAAAGACCCGTGGC	GTTGCACACTGGATCAATGC	SGN (http://solgenomics.net/)
	TG348	67299441	caps	AluI	56	CTCACACCTGCTCCACAAAA	CATGCATTTTGCATTTGGA	SGN (http://solgenomics.net/)
	TG328	71361578	caps	BstNI	56	TGAATGGACTGGTGATCTGC	TTGGAAAGAATTGGCTTTTGA	SGN (http://solgenomics.net/)
Chr 10	TG122	1366280	caps	EcoRI	56	AGCTTGGAACTCAGCGGATA	CCCTTGGAAGATGTGTGGAG	SGN (http://solgenomics.net/)
	T0787	2312175	InDel		52	CAAACCAGACACGAAGATGG	TGCTACCTCCACACTGACCA	SGN (http://solgenomics.net/)
	SSR34	2831041	SSR		50	TTCGGATAAAGCAATCCACC	TCGATTGTGTACCAACGTCC	SGN (http://solgenomics.net/)
	SSR318	56819993	SSR		50	GCAGAGGATATTGCATTCGC	CAAACCGAACTCATCAAGGG	SGN (http://solgenomics.net/)
	TG241	63474774	dcaps	SphI	52	TGGAGGAAAATTAATGGCACA	TGATCCAATAAGTTAGATATGCAT	SGN (http://solgenomics.net/)
	SSR223	64412082	SSR		55	TGGCTGCCTCTTCTCTGTTT	TTTCTTGAAGGGTCTTTCCC	SGN (http://solgenomics.net/)
	TG63	64768874	caps	HindIII	56	CTCGATCTGCATCAACTGGA	ACACTGTTGCCGAGATGTTG	SGN (http://solgenomics.net/)
Chr 11	TG497	713076	caps	EcoRV	56	CGTCTCGAGAGGAAGTGAGG	TACTGGCACCCATGCTACAA	SGN (http://solgenomics.net/)
	SSR80	2274000	SSR		50	GGCAAATGTCAAAGGATTGG	AGGGTCATGTTCTTGATTGTCA	SGN (http://solgenomics.net/)
	TG523	3705301	caps	BamHI	56	TGGGTCTACAGCTACCACCA	GCGAATCACGAAGTGCATAA	SGN (http://solgenomics.net/)
	BAC34|10	7971066	InDel		56	TGGACACCACGGTCATAAAA	AAGGTCCTAGCCCTTTCTGG	Gonzalo and van der Knaap 2008
	TG46	53282712	caps	AccI	56	GCATTAGCATGCATTTGTCG	CGACCTTCACAATCCCATTT	SGN (http://solgenomics.net/)
	TG36	54406711	SSR		52	TGTTTTAAACTGAAGATGTGTAAAATG	TGAATGAGCAAGTTAAACAGTAAGG	SGN (http://solgenomics.net/)
	TG393	56165996	SNP		52	TGCAATGAAGAGGATGCAGA	TCTCCTTCTGGGATTCTTGG	Gonzalo and van der Knaap 2008
Chr 12	TG68	1174184	caps	EcoRV	56	TGCACTAAGCATCTCGCATT	TTTCATGTCAAGGGGATTGA	SGN (http://solgenomics.net/)
	T0028	2350463	dcaps	DdeI	52	GATATGAAGTATAATGTGGACCTAA	CACGAGACATGGATGAAAAAG	SGN (http://solgenomics.net/)
	SSR20	6759379	SRR		50	GAGGACGACAACAACAACGA	GACATGCCACTTAGATCCACAA	SGN (http://solgenomics.net/)
	TG565	38533489	InDel		57	ATTCACACCCTGAAGCCTTG	TCGGAAACAGCCTCTCTACC	Gonzalo and van der Knaap 2008
	TG111	61775509	InDel		56	GGGTTCGATACACCCTTAGC	CCTTTCTATATAATCCACCAAATGC	SGN (http://solgenomics.net/)
	LeOH275	64642569	caps	TruI	50	TCCTCTGAAAACAACTTCACGA	AGTGTGAGCCTCAAATTCCA	Francis et al. 2005
Gonzalo, M., & van der Knaap, E. (2008). A comparative analysis into the genetic bases of morphology in tomato varieties exhibiting elongated fruit shape. Theoretical and Applied Genetics, 116, 647–656. doi:10.1007/s00122-007-0698-7
Muños, S., Ranc, N., Botton, E., Bérard, A., Rolland, S., Duffé, P., … Causse, M. (2011). Increase in tomato locule number is controlled by two single-nucleotide polymorphisms located near WUSCHEL. Plant physiology, 156(4), 2244–54. doi:10.1104/pp.111.173997
Rodríguez, G. R., Muños, S., Anderson, C., Sim, S.-C., Michel, A., Causse, M., … van der Knaap, E. (2011). Distribution of SUN, OVATE, LC, and FAS in the tomato germplasm and the relationship to fruit shape diversity. Plant physiology, 156(1), 275–85. doi:10.1104/pp.110.167577
Van Deynze, A., Stoffel, K., Buell, C. R., Kozik, A., Liu, J., van der Knaap, E., & Francis, D. (2007). Diversity in conserved genes in tomato. BMC Genomics, 8, 465. doi:10.1186/1471-2164-8-465
Yang, W., Bai, X., Kabelka, E., Eaton, C., Kamoun, S., van der Knaap, E., & Francis, D. (2004). Discovery of single nucleotide polymorphisms in Lycopersicon esculentum by computer aided analysis of expressed sequence tags. Molecular Breeding, 14, 21–34.
Zhang, N., Brewer, M. T., & van der Knaap, E. (2012). Fine mapping of fw3.2 controlling fruit weight in tomato. Theoretical and Applied Genetics 125(2), 273–84. doi:10.1007/s00122-012-1832-8
Francis, D.M., Yang, W.C., van der Knaap, E., Hogenhout, S., & Darrigues, A. (2005). DNA-microarray detection of molecular markers for S. lycopersicum× S. lycopersicum crosses. 25–28 September, 2nd Solanaceae Genome Workshop, Ischia, Italy.

## Sheet: Sheet1
Chr 7	SSR286	1876221	3	SSR		56	AGCTATGGAGTTTCAGGACCA	ATTCAGGTAGCATGGAACGC	SGN (http://solgenomics.net/)
	11EP277	1900138	3	InDel		56	AAGACGTCTTAGATATAGTTGC	CATCACCACCACCACTGTCTG	unpublished
	12EP473	2333235	3	InDel		56	CTACGGGGAGGAACTGATGA	TATGCTGCAAAAAGCCTTCC	unpublished
	12EP553	2334141	3	caps	BstNI	56	TGCAGCAACAATAACAACAACA	TTTGGACTGTTTTTGCGTGA	unpublished
	12EP549	2342042	2	caps	MseI	56	TGACCTCTTCTACAAGCTTACGA	TCAAAGAGATAAATCCATGATGTG	unpublished
	SUN	2378502	2	InDel		56	TTTCATCATTAAAGCGAACGA	GGACTCCCTCGCTATTCCTT	Xiao et al. 2008
	12EP577	2416081	2	InDel		56	ATTGGGCAGTTTGATCCATT	TCTGGCAATAATGTCGTTAGAGA	unpublished
	12EP571	2420331	3	caps	RsaI	56	AACAGTGGGCTGTGACTGTG	CGATACAAAAATTCTCCACCA	unpublished
	12EP469	2447288	3	InDel		56	CCTTCCCCCTTTTTATTGTCA	CTCCATGAACCGGAACTGTC	unpublished
	SSR276	7397196	3	SSR		50	CTCCGGCAAGAGTGAACATT	CGACGGAGTACTTCGCATTT	SGN (http://solgenomics.net/)
	11EP279	25280831	3	InDel		56	GAATATCATCGAACACTTTCTC	TGATGACGGTGAGAAGAAGG	unpublished
	TG174	56887035	3	InDel		56	CTGTTGCGGATGTGATCATT	AGCTGCTGGATCAGAAGAGG	unpublished
	EP1893	59457052	3	InDel		56	TTCCTTGGCATCGCTCATAA	TCAGTGTAGAAGTTCAATCCAAGG	unpublished
Chr 8	TG176	1913590	3	caps	RsaI	56	GCTGTTGAACCGCATTTACA	CACAACTTGGGGATCAGGTT	SGN (http://solgenomics.net/)
	12EP23	1971363	3	InDel		56	TCTTGCTTTATCAATTGGGTGTT	CCAAATAATCCAATTCCTTCAAA	unpublished
	12EP25	1991572	2	InDel		56	CATTAAAGACGATTTCAAGTAAAATGA	GCAACAAGCACAACAATTAACA	unpublished
	TG45	46484959	2	caps	DdeI	56	AGCGGAACTTGTCATCCATC	GAACTTCCACGCCATCAAAC	SGN (http://solgenomics.net/)
	11EP249	49111902	2	InDel		56	GGGACACCTTGCTAGAGCTG	TGGTGGTGTGTATGGAAGTGA	unpublished
	12EP124	49300574	3	caps	Hyp188I	56	CACCCGCCTATCTAAGGTCA	GAGAAGCGGGATTGAAATGA	unpublished
	12EP27	49486496	3	InDel		56	TGGGAAAATCATGACATCTGAA	TGAGTGCTCTTTTCCGAGTTT	unpublished
	EP912	49583380	3	InDel		56	TGATGTCACTGGGCATCTTC	GACAAATTCCTGAGCTTACTGC	unpublished
	SSR327	49789611	3	SSR		56	TCAGGATCAGGAGCAGGAGT	TGGACTTGTTCCATGAACCC	SGN (http://solgenomics.net/)
	EP1901	57370203	3	InDel		56	TTTTCAAAGTATTCGAATCAAGTCA	GCACTCCACTTTCAATTTGCT	unpublished
	SSR63	58277157	3	SSR		50	CCACAAACAATTCCATCTCA	GCTTCCGCCATACTGATACG	SGN (http://solgenomics.net/)
	SSR038	N/A	3	SSR		50	TTTCCCTGTTTCAGCCTTTG	GGCACGAGAATTTAGCCACT	SGN (http://solgenomics.net/)
Chr 9	EP1905	801962	3	InDel		56	TTCAGTCAGAGTACTAAATGCTCCA	GTTGGTGGTGGTGATGTTGA	unpublished
	EP2300	3238711	3	InDel		56	AAAGGGAAAAATGTATTCTCCTCA	ACAGCTTGAGGGGATCTGAA	unpublished
	EP2302	44993860	3	InDel		56	CTCAGCCACCCCATTATGTT	TCAACCAGCTACTCTATTCTCAAAAA	unpublished
	EP2298	63990538	3	InDel		56	TCAACCAGCTACTCTATTCTCAAAAA	TTTTTCTCAAAAAGCCATTCAA	unpublished
	TG328	66709537	3	caps	BstNI	56	TGAATGGACTGGTGATCTGC	TTGGAAAGAATTGGCTTTTGA	SGN (http://solgenomics.net/)
Chr 10	EP2304	23396	3	InDel		56	GCTCATGTGAGAGATCATTGG	CGGTCATGTGCTAGCCAGTAG	unpublished
	11EP281	1122474	3	InDel		56	ATTCTCTTTCGGGGGTGACT	CTGTCATACGTGGTGTCATACG	unpublished
	SSR34	2831041	3	SSR		50	TTCGGATAAAGCAATCCACC	TCGATTGTGTACCAACGTCC	SGN (http://solgenomics.net/)
	EP2306	3276834	3	InDel		56	TGTCCAAACAAGGAAAATAACTAATG	TGAATGTGATATTTTCTGTCTAAGATG	unpublished
	SSR318	N/A	3	SSR		50	GCAGAGGATATTGCATTCGC	CAAACCGAACTCATCAAGGG	SGN (http://solgenomics.net/)
	LeOH336	64316969	3	caps	Tsp901I	52	GTACCCGAAAAAGGTGCTCA	GGCAATTTCTTGGCCATTAT	Francis et al. 2005
Chr 11	TG497	714364	3	caps	EcoRV	56	CGTCTCGAGAGGAAGTGAGG	TACTGGCACCCATGCTACAA	SGN (http://solgenomics.net/)
	EP1982	555742	3	InDel		52	CTCATGATCAAGTACATTGC	AGAATCGCCTACAAACTCAG	unpublished
	EP2030	7184459	3	InDel		52	GTGTTTATGCCCAGTCCTAC	CACACCAAATTGGTTGTTCC	unpublished
	EP1984	8021614	3	InDel		52	CCTTTACTTTCGATGAACGC	GGAAATCAAGTTGTTCGTAG	unpublished
	HP43	51925720		InDel		52	TGTCGCTATCTAATGACTGG	CCCTTATACCAAACAAGCAC	unpublished
	EP1802	51953795		InDel		52	CATCACCACTATCACCACCA	GCTGATGTTGATGACTCGGA	unpublished
	EP1312	52190567	3	caps	HindIII	56	GACAAGGGTCTGCTTTGCCA	CAGGGTCATAGTCGGTTTTTG	unpublished
	EP1675	51876200	3	InDel		56	CAAGATCCAGTGGGAAATCAA	TTCTTGAACTTCGTGCCTGA	unpublished
	EP1061	52252671		InDel		52	TCAGGTTAGTGTTCCATGCAG	TCGATCTGAAGCAAACATTCAT	unpublished
	EP1808	52290548		InDel		52	CACATCTAGTCACACTCCTC	AGTACTAGAGGCAATCCCTG	unpublished
	EP1449	52508865	3	InDel		52	ACCATTTGAACTTAGGGTGG	TAGAATTAGTCGAGGTGTGC	unpublished
	EP1548	52785507	3	InDel		52	AGGACTTAAAGAACCAATCC	GCACATCAAATTCAAAAGACC	unpublished
Chr 12	TG68	1176124	3	caps	EcoRV	56	TGCACTAAGCATCTCGCATT	TTTCATGTCAAGGGGATTGA	SGN (http://solgenomics.net/)
	T0028	2351661	3	dcaps	DdeI	52	GATATGAAGTATAATGTGGACCTAA	CACGAGACATGGATGAAAAAG	SGN (http://solgenomics.net/)
	11EP283	6658935	3	InDel		56	TCATAAATTCTCATCACCAAGGTT	TCATTTTCAAAACCCAAGCA	unpublished
	11EP289	14161663	3	InDel		56	CCCCCAGCTCATACATCTCTATC	TTTTTAGGAGGGTTATATGCACCTGT	unpublished
	11EP287	43391663	3	InDel		56	TCCCATGTGGCATTCTATGT	GTGATTGGATTGGGAGGAGA	unpublished
	TG111	47133269	3	InDel		56	GGGTTCGATACACCCTTAGC	CCTTTCTATATAATCCACCAAATGC	SGN (http://solgenomics.net/)
	11EP285	54453101	3	InDel		56	TGGTGAATGGTTTTGATGATG	TGTACGTGCACTTCCTACGC	unpublished
	LeOH275	62983619	3	caps	TruI	50	TCCTCTGAAAACAACTTCACGA	AGTGTGAGCCTCAAATTCCA	Francis et al. 2005
