# Supplementary material for: Candidate gene selection and detailed morphological evaluations of fs8.1, a quantitative trait locus controlling tomato fruit shape
Source: J Exp Bot. 2015 Jul 14;66(20):6471–82. doi: 10.1093/jxb/erv361 (PMC4588892; doi:10.1093/jxb/erv361)
Supplement: Supplementary Data [file supp_erv361_jexbot151829_file002.xlsx]

## Sheet: Sheet1
Table S2. Fruit shape index and weight analyses of the three backcrossed lines used in RNA-Seq analysis
Pedigree		Genotype	Marker				Greenhouse 2010				Field 2010
			TG176	TG45	SSR327		N	Fruit Shape Index	P-value		Fruit Shape Index	P-value	Fruit Weight (g)	P-value
09S204	BC4F2	WT	1	3	3		6	1.07 ± 0.08	0.0075		1.18 ± 0.04	0.000131	70.6 ± 4.8	n.s.
		fs8.1	1	1	1		6	1.40 ± 0.02			1.40 ± 0.02		82.4 ± 15.1
09S236	BC3F2	WT	3	3	3		5	1.04 ± 0.06	0.00695		1.09 ± 0.05	0.00687	72.4 ± 8.7	n.s.
		fs8.1	1	1	1		5	1.26 ± 0.03			1.31 ± 0.03		84.6 ± 14.6
09S237	BC1F4	WT	3	3	1		5	1.13 ± 0.00	The fruit set was insufficient to apply statistical analysis
		fs8.1	1	1	1		4	1.50 ± 0.16
"1" homozygous genotype for Rio Grande allele; "3" homozygous genotype for LA1589 allele; "N" number of plants per genotype; "n.s." not significant; "P-value" is calculated by Student's t-test; "Fruit Shape Index" is the ratio of maximal length to maximal width.
