# Supplementary material for: Candidate gene selection and detailed morphological evaluations of fs8.1, a quantitative trait locus controlling tomato fruit shape
Source: J Exp Bot. 2015 Jul 14;66(20):6471–82. doi: 10.1093/jxb/erv361 (PMC4588892; doi:10.1093/jxb/erv361)
Supplement: Supplementary Data [file supp_erv361_jexbot151829_file009.xlsx]

## Sheet: Sheet1
Table S9. Vegetative organ measurment of fs8.1 NILs
Vegetative Organ	Time Point	Position	Repeat I				Repeat II
			fs8.1	WT	P-value		fs8.1	WT	P-value
Flowering time	First Flower on the Second Infloresence Anthesis		10.8 ± 0.49	11.33 ± 0.21	n.s.		10.88 ± 0.23	11.22 ± 0.15	n.s.
Total Leaf Number (>1 cm)			14.4 ±0.4	13.83 ± 0.17	n.s.		15.25 ± 0.16	15.11 ± 0.11	n.s.
Leaf Length (cm)		6th	38.00 ± 0.54	38.33 ± 0.42	n.s.		40.00 ± 0.56	38.06 ± 0.92	n.s.
		7th	38.20 ± 1.24	39.08 ± 1.25	n.s.		43.06 ± 0.61	42.11 ± 0.73	n.s.
		8th	39.70 ± 1.06	38.67 ± 0.92	n.s.		43.44 ± 0.72	43.50 ± 0.69	n.s.
Primary Leaflet Number		6th	7.00 ± 0.00	6.67 ± 0.33	n.s.		7.00 ± 0.00	6.56 ± 0.24	n.s.
		7th	7.00 ± 0.00	7.00 ± 0.00	n.s.		6.88 ± 0.13	7.00 ± 0.00	n.s.
		8th	7.00 ± 0.00	7.00 ± 0.00	n.s.		7.00 ± 0.00	7.00 ± 0.00	n.s.
Intercalary Leaflet Number		6th	4.00 ± 0.00	4.17 ± 0.31	n.s.		3.63 ± 0.26	3.22 ± 0.32	n.s.
		7th	4.40 ± 0.40	5.17 ± 0.83	n.s.		4.5 ± 0.53	4.67 ± 0.55	n.s.
		8th	7.00 ± 1.41	5.50 ± 0.62	n.s.		7.63 ± 0.75	7.89 ± 0.59	n.s.
Secondary Leaflet Number		6th	1.40 ± 0.76	1.17 ± 0.48	n.s.		2.25 ± 0.67	1.89 ± 0.45	n.s.
		7th	3.20 ± 0.58	2.33 ± 0.76	n.s.		3.88 ± 0.48	3.11 ± 0.35	n.s.
		8th	3.20 ± 0.58	3.00 ± 0.26	n.s.		4.75 ± 0.45	4.33 ± 0.44	n.s.
Terminal Leaflet Lobate Number		7th to 10th	3.75 ± 0.17	4.05 ± 0.27	n.s.		3.80 ± 0.17	3.35 ± 0.10	n.s.
Terminal Leaflet Length (cm)			14.03 ± 0.24	13.11 ± 0.28	0.03		13.68 ± 0.41	13.34 ± 0.45	n.s.
Terminal Leaflet Width (cm)			6.09 ± 0.22	5.81 ± 0.19	n.s.		5.77 ± 0.34	6.23 ± 0.34	n.s.
Terminal Leaflet Shape Index			2.33 ± 0.09	2.31 ± 0.09	n.s.		2.42 ± 0.07	2.16 ± 0.08	n.s.
Internode Length (cm)		10st	5.04 ± 0.20	5.00 ±0.58	n.s.		6.12 ± 0.30	6.56 ± 0.29	n.s.
		9th	4.74 ± 0.33	4.66 ± 0.11	n.s.		5.31 ± 0.05	6.83 ± 0.39	0.00424334
		8th	4.34 ± 0.35	5.58 ± 0.30	0.023522		4.81 ± 0.19	5.83 ± 0.39	0.0391738
		7th	4.16 ± 0.14	4.67 ± 0.31	n.s.		4.56 ± 0.15	5.22 ± 0.21	0.02249
		6th	3.76 ± 0.25	3.58 ± 0.15	n.s.		4.06 ± 0.22	4.72 ± 0.19	0.036957
Stem Thickness (mm)		10st	7.00 ± 0.35	5.97 ± 0.25	0.0365365		8.73 ± 0.29	8.04 ± 0.26	n.s.
		9th	7.74 ± 0.43	6.87 ± 0.29	n.s.		9.43 ±0.27	9.49 ± 0.20	n.s.
		8th	8.02 ± 0.48	7.46 ± 0.31	n.s.		9.55 ± 0.20	9.67 ± 0.20	n.s.
		7th	8.26 ± 0.38	7.73 ± 0.23	n.s.		9.78 ± 0.16	9.61 ± 0.20	n.s.
		6th	8.80 ± 0.25	8.12 ± 0.31	n.s.		10.30 ± 0.19	9.86 ± 0.16	n.s.
Side Shoot Length (cm)	First Flower on the Second Infloresence Anthesis	Total	19.28 ± 2.81	7.00 ± 1.17	0.00195582		16.50 ± 2.17	7.94 ± 1.09	0.00241259
		10st	12.50 ± 2.56	4.92 ± 0.59	0.0398		8.00 ± 0.66	4.93 ± 0.37	0.00140635
		9th	4.30 ± 0.49	0.83 ± 0.38	0.000300693		2.75 ± 0.38	1.71 ± 0.34	n.s.
		8th	0.40 ± 0.40	0.25 ± 0.25	n.s.		0.50 ± 0.32	0.21 ± 0.21	n.s.
		7th	0.84 ± 0.53	0.25 ± 0.25	n.s.		0.83 ± 0.57	0.43 ± 0.28	n.s.
		6th	1.24 ± 0.57	0.75 ± 0.48	n.s.		2.33 ± 0.81	0.43 ± 0.28	0.0374649
	1 Week after First Flower on the Second Infloresence Anthesis	Total	38.30 ± 3.95	20.75 ± 4.05	0.0133762		40.13 ± 1.92	32.11 ± 1.30	0.00304245
		12th	N/A	N/A	N/A		0.31 ± 0.31	0.89 ± 0.61	n.s.
		11st	N/A	N/A	N/A		1.19 ± 0.79	0	n.s.
		10st	22.10 ± 2.41	12.17 ± 1.46	0.00521357		20.75 ± 1.24	17.33 ± 0.83	0.0335567
		9th	7.60 ± 1.04	2.67 ± 0.74	0.0032884		7.31 ± 0.28	6.11 ± 0.65	n.s.
		8th	3.10 ± 0.95	0.75 ± 0.51	0.0485598		3.81 ± 0.66	2.22 ± 0.17	0.0264551
		7th	2.40 ± 0.40	1.08 ± 0.57	n.s.		3.00 ± 0.57	3.17 ± 0.28	n.s.
		6th	3.10 ± 1.76	4.08 ± 2.25	n.s.		5.25 ± 1.17	3.28 ± 0.43	n.s.
"Flowering time" is defined as leaf number below the second inflorescence; "n.s." not significant; For each genotype, at least six plants were investigated.
