# Supplementary material for: Candidate gene selection and detailed morphological evaluations of fs8.1, a quantitative trait locus controlling tomato fruit shape
Source: J Exp Bot. 2015 Jul 14;66(20):6471–82. doi: 10.1093/jxb/erv361 (PMC4588892; doi:10.1093/jxb/erv361)
Supplement: Supplementary Data [file supp_erv361_jexbot151829_file006.xlsx]

## Sheet: Sheet1
Table S6. fs8.1 segregates in cultivated tomatoes
Cultivar	Shape category	FSI	fs8.1	OVATE	SUN	LC	FAS	Reference for fs8.1 and FSI	Reference for other fruit shape genes and FSI
Rio Grande	Heart	1.35 ± 0.04	1	3	3	3	3	Gonzalo and Van der Knaap, 2008; This study	Gonzalo and Van der Knaap, 2008; Rodriguez et al., 2011; Rodriguez et al., 2013
M82	Rectangular	1.01 ± 0.06*	1	3	3	3	3	Grandillo and Tanksley, 1996; Grandillo et al., 1996; Ku et al., 2000
Howard German	Long	2.27 ± 0.23	1	3	1	1	3	Brewer et al., 2007; Gonzalo and Van der Knaap, 2008
Banana Legs	Long	2.23 ± 0.16	1	3	1	3	3	Brewer et al., 2007
Yellow Pear	Obovoid	1.61 ± 0.10*	3	1	3	3	3	#This study: F2YellowPear = 0.96 ± 0.02, F2LA1589 = 0.96 ± 0.02, P-value = 0.88
T1693	Rectangular	1.01 ± 0.04	3	1	3	3	3	Rodriguez et al., 2013
Gold Ball Livingston	Round	0.93 ± 0.05	3	1	3	3	3	Rodriguez et al., 2013
Sausage	Ellipsoid	1.70 ± 0.23	3	1	3	3	3	Gonzalo and Van der Knaap, 2008
"1" indicates mutant allele; "3" indicates wild type allele; "*" indicates fruit shape index was obtained in this study; "#" indicates ovate locus was fit in wild type status; "FSI" fruit shape index, ratio of maximal length to maximal width.
