# Supplementary material for: Candidate gene selection and detailed morphological evaluations of fs8.1, a quantitative trait locus controlling tomato fruit shape
Source: J Exp Bot. 2015 Jul 14;66(20):6471–82. doi: 10.1093/jxb/erv361 (PMC4588892; doi:10.1093/jxb/erv361)
Supplement: Supplementary Data [file supp_erv361_jexbot151829_file003.xls]

## Sheet: Sheet1
Chromosome	Marker	Parent of 09S204	Parent of 09S236	Parent of 09S237
		09S120-21	09S34-4	09S45-7
8	LeOH70	1	1	1
	SSR344	1	2	1
	TG176	1	2	2
	TG45	2	2	2
	SSR327	2	2	1
	SSR63	1	1	nd
	SSR38	1	1	1
	CT10367I	nd	1	nd
	TG294	1	1	1
1	cosi47	1	nd	1
	LeOh36	1	1	1
	SSR316	1	1	1
	SSR42	1	2	1
	SSR9	1	1	1
	EP697-698	1	1	1
	EP699-700	1	nd	1
2	TG608	1	1	1
	SSR66	1	1	1
	SSR005	1	1	1
	CT10279I	1	nd	1
	Lewus3	1	1	1
	TG337	1	1	1
	TG537	1	1	1
	fw2.2	1	nd	1
	LeOH174	1	1	1
3	TG479	1	1	1
	TG114	1	1	1
	TG525	nd	1	nd
	CBF	1	1	1
	LeOH223	nd	1	nd
	SSR111	1	1	1
	T1659	1		1
	TG134	1	1	1
	SSR601	1	nd	1
4	SSR296	1	1	2
	SSR603	1	1	1
	SSR310	1	1	1
	Ct194	1	1	1
	SSR146	1	1	1
5	SSR115	1	1	1
	T0730	1	1	1
	TG419	1	nd	1
	TG60	1	1	1
	CosOH73	1	nd	1
	SSR162	1	1	1
6	SSR47	1	1	1
	SSR128	1	1	1
	TG356	1	1	1
	SP2	1	1	1
	LeOH112	1	1	1
7	SSR286	1	1	2
	cos103	1	1	1
	SSR276	1	1	1
	TG174	1	1	1
	SSR45	1	1	1
	TG499	1	1	1
9	SSR70	1	1	2
	SSR110	1	2	1
	SSR383	1	2	1
	TG348	1	nd	1
	TG328	1	2	1
10	TG122	1	1	2
	T0787	nd	1	nd
	SSR34	1	1	2
	SSR318	1	1	nd
	CT10082IA	nd	1	nd
	TG241	1	1	1
	SSR223	1	1	1
	TG63	1	nd	1
11	TG497	1	1	1
	SSR80	1	1	1
	TG523	1	1	1
	BAC34I10	1	nd	1
	TG46	1	1	1
	TG36	1	1	1
	TG393	1	1	1
12	TG68	1	1	1
	T0028	nd	1	nd
	SSR20	1	1	1
	TG565	nd	1	nd
	TG111	1	1	1
	LeOH275	1	1	2
"1" indicates homozygous for Rio Grande allele
"3" indicates homozygous for LA1589 allele
"2" indicates heterzygous
"nd" indicates no detected
