# Supplementary material for: Candidate gene selection and detailed morphological evaluations of fs8.1, a quantitative trait locus controlling tomato fruit shape
Source: J Exp Bot. 2015 Jul 14;66(20):6471–82. doi: 10.1093/jxb/erv361 (PMC4588892; doi:10.1093/jxb/erv361)
Supplement: Supplementary Data [file supp_erv361_jexbot151829_file005.xlsx]

## Sheet: Sheet1
Table S5. Expression and re-annotation of genes in the 3.03 Mb introgression
Gene ID	RPKM							Log2-fold chagne in anthesis ovary (fs8.1/WT)			Homolog gene	Amino acid similarity	Gene Annotation
	M82		LA1589			fs8.1 backcrossed lines
	Floral meristem	Vegetative meristem	Vegetative shoot apex including leaf primordia	Young flower bud	Anthesis flower	Anthesis ovary
						WT	fs8.1	09S204	09S236	09S237
Solyc08g061560.2.1	11060.4	7780.07	434.959	800.42	21.4223	14.3923	18.6431	0.565882	0.347769	0.249425	AT2G26330.1	0.77	ERECTA (ER), homologous to receptor protein kinases. Involved in specification of organs originating from the shoot apical meristem.
Solyc08g061570.1.1	1.93266	2.75057	0.563361	1.04962	0.134137	1.2702	0.742303	1.05801	-1.92287	-1.25203	AT5G21930.1	0.44	P-Type ATPase, mediates copper transport to chloroplast thylakoid lumen. Required for accumulation of copper-containing plastocyanin in the thylakoid lumen and for effective photosynthetic electron transport
Solyc08g061580.2.1	3.48976	4.27476	1.83888	1.81088	0.465955	1.19529	0.811698	-0.749341	-0.627416	-0.252027	AT5G21930.1	0.55	P-Type ATPase, mediates copper transport to chloroplast thylakoid lumen. Required for accumulation of copper-containing plastocyanin in the thylakoid lumen and for effective photosynthetic electron transport
Solyc08g061590.2.1	317.479	309.585	41.3453	21.5565	11.9882	49.4826	56.2859	0.260653	0.205497	0.0144057	AT1G62350.1	0.76	Pentatricopeptide repeat (PPR) superfamily protein
Solyc08g061610.2.1	2373.1	2002.81	128.856	175.918	77.1698	23.129	22.5244	-0.0639363	-0.289654	0.164826	AT5G21930.1	0.63	P-Type ATPase, mediates copper transport to chloroplast thylakoid lumen. Required for accumulation of copper-containing plastocyanin in the thylakoid lumen and for effective photosynthetic electron transport
Solyc08g061630.2.1	85.0551	73.845	26.8225	25.5531	15.1833	5.4314	5.74669	-0.315801	0.366266	0.0890096	AT5G21920.1	0.61	AtYLMG2 homolog, YGGT family protein, may involve in chloroplast division.
Solyc08g061650.2.1	78.4717	94.2602	4.72277	3.66123	1.16004	1.6935	2.54599	0.763567	0.446922	0.591247	AT2G06040.1	0.4	Leucine-rich repeat (LRR) protein, RNI-like superfamily protein
Solyc08g061800.2.1	43.574	47.9934	17.0813	12.2888	10.8295	23.3977	20.2209	-0.333495	-0.348881	0.124693	AT2G26340.2	0.45	Unknown Protein
Solyc08g061810.2.1	62.0098	85.8381	84.286	81.1522	72.7345	22.8395	19.612	0.0580142	-0.512642	-0.194504	AT2G26340.2	0.5	Unknown Protein
Solyc08g061820.2.1	1430.39	1613	426.661	490.207	337.207	40.0891	42.4054	0.198565	-0.0161161	0.0483521	AT4G33210.1	0.69	SLOMO, Encodes SLOMO (SLOW MOTION), a F-box protein required for auxin homeostasis and normal timing of lateral organ initiation at the shoot meristem.
Solyc08g061850.2.1	1055.88	961.008	395.415	412.538	154.918	255.751	270.081	0.136391	0.0585226	0.0517838	AT5G35530.1	0.92	Ribosomal protein S3 family protein; Funtion: structural constituent of ribosome;
Solyc08g061880.1.1	0.194638	0.368221	0.390093	0.0818044	0.429526	5.18128	5.78884	0.164929	0.605507	-0.152492	AT2G26350.1	0.66	Zinc-binding peroxisomal integral membrane protein (PEX10).
Solyc08g061890.2.1	24.0597	22.8361	4.00215	2.18821	4.70877	3.08036	3.50255	0.136017	0.140925	0.274041	XP_006351623 (St)	0.73	Protein containing DWNN domain, a CCHC-type zinc finger; FUNCTIONS IN: zinc ion binding, nucleic acid binding;
Solyc08g061910.2.1	20.9111	3.49719	17.3239	28.3013	3.59449	6.04748	4.69933	-0.315444	-0.415077	-0.338615	XP_006367058 (St)	0.61	Trihelix transcription factor GTL2-like
Solyc08g061930.2.1	93.8344	110.227	99.1732	149.466	38.5193	8.86802	7.35233	-0.208439	-0.447361	-0.171654	AT5G21482.1	0.56	Cytokinin oxidase
Solyc08g061950.1.1	0	0	0.208264	0.152871	0.135035	2.19372	5.79615	2.64298	1.02466	1.18855	Null	NA	Unknown Protein
Solyc08g061960.2.1	2926.49	2880.92	683.394	803.843	227.492	522.583	574.854	0.377424	0.0908688	-0.0144449	AT5G35530.1	0.92	Ribosomal protein S3 family protein; Funtion: structural constituent of ribosome;
Solyc08g061970.2.1	0.973191	1.45793	40.9375	22.4008	9.78189	6.67034	5.59451	-0.0697413	-0.325837	-0.358156	AT5G19530.1	0.75	ACAULIS 5, Encodes a spermine synthase. Required for internode elongation and vascular development, specifically in the mechanism that defines the boundaries between veins and nonvein regions.
Solyc08g061980.2.1	862.673	816.328	832.608	912.689	376.453	24.1141	32.3077	0.428429	0.420424	0.418778	AT5G12080.1	0.59	ATMSL10, Encodes a mechanosensitive (or stretch-activated) ion channel in the plasma membrane with a moderate preference for anions.
Solyc08g062180.1.1	12.7912	10.1431	42.3796	27.4349	2.71457	1.08173	1.46507	0.0580142	0.223969	0.779	AT3G13980.1	0.32	Unknown Protein
Solyc08g062190.2.1	1252.3	1118.48	59.8877	79.2644	67.4884	80.6096	79.8619	0.0388237	-0.0916235	0.0110071	AT5G12040.1	0.79	Nitrilase/cyanide hydratase and apolipoprotein N-acyltransferase family protein; FUNCTIONS IN: hydrolase activity, acting on carbon-nitrogen (but not peptide) bonds, zinc ion binding;
Solyc08g062200.1.1	20.3684	0.932026	0	0.11103	7.17063	0.0107243	0.00848492	Null	-0.337909	Null	XP_009608944.1 (Nt)	0.84	Unknown Protein
Solyc08g062210.2.1	454.512	255.939	20.6881	29.3766	13.1644	50.6237	45.4331	-0.105485	-0.221758	-0.15637	AT1G17590.1	0.39	Nuclear transcription factor Y subunit A8, FUNCTIONS IN: sequence-specific DNA binding transcription factor activity; INVOLVED IN: regulation of transcription, DNA-dependent;
Solyc08g062220.2.1	0	0	5.00736	0.258056	1.9848	0.141586	0.334501	-2.26391	1.34016	Null	AT2G43820.1	0.57	ARABIDOPSIS THALIANA SALICYLIC ACID GLUCOSYLTRANSFERASE 1
Solyc08g062250.1.1	0.966329	0.792166	6.61331	5.45801	15.2785	0.0142692	0.0422618	1.05801	Null	Null	AT5G46070.1	0.68	Guanylate-binding family protein
Solyc08g062280.1.1	0	0	5.50175	2.46965	0.874433	0	0.0349134	Null	Null	Null	AT2G28100.1	0.53	Encodes a protein with α-fucosidase activity.
Solyc08g062290.2.1	0	0	1.21275	2.51241	4.78469	0.0952038	1.57944	4.70187	5	2.70217	Null	NA	Unknown Protein
Solyc08g062310.1.1	0	0	4.72876	5.38401	1.01534	0	0	Null	Null	Null	Null	NA	Unknown Protein
Solyc08g062330.2.1	0.973191	0.973878	14.7255	9.91567	0.966949	1.21804	0.680854	-0.00338634	-1.65984	-1.09333	AT5G51160.1	0.3	Ankyrin repeat protein
Solyc08g062340.2.1	10.0388	247.403	0.839928	2.04248	3.77124	4.06355	1.62658	-1.02945	-2.58077	-0.164564	AT5G12020.1	0.6	Class II small heat shock protein HSP17.6II
Solyc08g062360.2.1	0	0.512316	8.91303	3.10853	1.15307	0.424098	0.049585	-3.11191	-3.14526	-3.05938	AT5G51160.1	0.29	Ankyrin repeat protein
Solyc08g062370.2.1	2.13416	1.9059	2.65936	0.850101	2.05039	2.45321	0.737033	-2.81645	-1.77848	-1.05938	AT1G17020.1	0.52	AtSRG1, SENESCENCE-RELATED GENE 1, a menber of 2-oxoglutarate (2OG) and Fe(II)-dependent oxygenase superfamily protein;
Solyc08g062420.2.1	280.095	281.433	42.1467	53.0506	25.2872	22.3582	23.2728	0.030975	0.130976	0.00287921	AT5G05800.1	0.26	Unknown Protein
Solyc08g062450.1.1	190.008	2712.45	7.1751	58.4848	34.7695	20.5662	6.34523	-1.66635	-2.33791	-0.573955	AT5G12030.1	0.55	Class II small heat shock protein Le-HSP17.6A
Solyc08g062490.2.1	0	0	5.48835	1.21408	0.48534	1.98055	1.27674	-0.465548	-1.33791	-0.184913	AT5G26170.1	0.77	WRKY transcription factor
Solyc08g062500.2.1	835.005	955.389	132.673	126.439	128.512	13.9062	14.2586	0.103398	-0.0688587	0.0733522	AT5G20610.1	0.34	Unknown Protein
Solyc08g062560.2.1	578.781	641.086	47.5291	46.7074	33.9454	27.5765	31.4371	0.0658678	0.366128	0.146072	AT5G26180.1	0.63	Methyltransferase NSUN5-like protein, S-adenosyl-L-methionine-dependent methyltransferases superfamily protein
Solyc08g062580.1.1	0	0	3.77147	4.57162	0.753407	2.6071	0.184246	-5	-5	-2.33449	AT1G74630.1	0.63	Pentatricopeptide repeat protein (PPR) containing DYW domain
Solyc08g062610.2.1	277.333	279.758	18.3774	20.8862	9.29179	26.9074	26.474	-0.0390602	-0.237015	0.200581	AT4G33110.1	0.71	S-adenosyl-L-methionine-dependent methyltransferases superfamily protein; FUNCTIONS IN: (S)-coclaurine-N-methyltransferase activity; INVOLVED IN: lipid biosynthetic process;
Solyc08g062620.2.1	7.18103	12.4485	13.6907	25.8053	2.08696	5.19728	5.99885	0.473052	0.247053	-0.0455764	AT4G33100.1	0.67	TP53-regulated inhibitor of apoptosis 1 (AHRD V1 ---* C1BK64_OSMMO); contains Interpro domain(s) IPR007918 Mitochondrial distribution and morphology family 35/apoptosis
Solyc08g062630.2.1	1412.1	1303.78	444.468	418.949	466.356	40.7612	48.3127	0.28636	0.268071	0.186242	AT4G33090.1	0.74	Aminopeptidase M1-like protein, involved in regulation of auxin polar transport.
Solyc08g062640.2.1	95.5381	80.7215	15.729	13.2939	3.11186	29.3821	27.3731	-0.154182	0.0912282	-0.252027	AT1G72770.1	0.72	Protein phosphatase 2C, AtHAB1-like
Solyc08g062650.2.1	539.847	456.817	38.8114	31.2852	8.23675	23.8377	26.4419	0.172323	0.0264308	0.247305	AT1G17550.1	0.56	Protein phosphatase 2C; AtHAB1/2 homolog
Solyc08g062660.2.1	1651.27	1598.33	122.352	118.913	37.6383	139.886	146.576	0.0833384	0.195623	-0.05172	AT5G58590.1	0.76	Ran GTPase binding protein, Ran Binding Protein 1
Solyc08g062670.2.1	379.505	384.366	34.5505	26.7318	26.1905	28.8222	33.7565	0.229715	0.260588	0.1965	AT4G33080.1	0.79	StCBK1-like, AGC (cAMP-dependent, cGMP-dependent and protein kinase C) kinase family protein; FUNCTIONS IN: kinase activity; INVOLVED IN: protein amino acid phosphorylation;
Solyc08g062680.1.1	22.885	14.9577	20.1036	1.76003	5.07661	7.21871	7.49613	0.216712	0.314167	-0.215033	AT5G12010.1	0.7	Unknown Protein
Solyc08g062690.2.1	0	0	0.0872702	0	0.399469	5.292	6.70842	0.556468	0.105034	0.352835	AT5G12010.1	0.78	Unknown Protein
Solyc08g062700.2.1	338.155	391.259	81.0382	79.3934	44.437	19.7122	22.3879	0.274702	0.260155	0.0122354	AT4G33060.1	0.56	ATCYP57, Cyclophilin-like peptidyl-prolyl cis-trans isomerase family protein; FUNCTIONS IN: peptidyl-prolyl cis-trans isomerase activity; INVOLVED IN: protein folding;
Solyc08g062760.1.1	0	0.21133	64.0709	10.7698	5.20658	6.42589	5.1682	-0.366484	-0.38944	-0.160879	AT5G11990.1	0.48	Unknown Protein
Solyc08g062770.2.1	217.034	203.633	13.4825	11.7051	7.24137	12.1976	12.2261	-0.1841	0.165355	0.000811323	AT2G26200.1	0.62	S-adenosyl-L-methionine-dependent methyltransferases superfamily protein;
Solyc08g062780.1.1	1.75174	2.95272	0.360048	0.357982	0.504066	0.304401	0.300004	-0.0939889	-0.489913	0.917898	AT2G16910.1	0.43	Encodes a basic helix-loop helix transcription factor involved in tapetal cell development
Darkred background indicates the RPKM value is larger than 2; Green background indicates genes were selected as candidates based on their putative functions; Yellow background indicates differentially expressed genes in anthesis-stage ovaris; Red font color indicates genes were not the candidates for fs8.1 based on their expression patterns; Blue background indicates genes harboring SNPs in their…
