# Supplementary material for: Candidate gene selection and detailed morphological evaluations of fs8.1, a quantitative trait locus controlling tomato fruit shape
Source: J Exp Bot. 2015 Jul 14;66(20):6471–82. doi: 10.1093/jxb/erv361 (PMC4588892; doi:10.1093/jxb/erv361)
Supplement: Supplementary Data [file supp_erv361_jexbot151829_file004.xlsx]

## Sheet: Sheet1
Table S4. Genome sequence variations between cultivars carrying fs8.1 and WT allele
Gene ID	Position	Ref base	Yellow Pear (ASD = 49.99)				M82 (ASD = 52.52)				#M82		‡Yellow Pear
	SL2.50ch08		Coverage	Read bases	Base count	Region ASD	Coverage	Read bases	Base count	Region ASD	TS-3	TS-228	Coverage	Base count
Solyc08g061530	48,887,959..48,888,303 (-)
	48897165	C	17	AAAAAAAAAACAAAAAA	A(16)C(1)		15	CCCCCCCCCCCCCCC	C(15)
Solyc08g061540	48,907,475..48,911,114 (-)
	(Gap) 48,931,677..48,933,095 (1418 bp)
	(Gap) 48,936,141..48,937,654 (1513 bp)
	48945426	A	19	CCCCCCCCCCCACCCCCCC	A(1)C(18)		35	AAAAAAAAAAAAAAAAAAAAAAAAAAAAAAAAAAA	A(35)
	(Gap) 48,946,201..48,947,327 (1126 bp)
Solyc08g061550	48,970,641..48,970,799 (+)
	(Gap) 48,972,476..48,977,453 (4977 bp)
	(Gap) 48,979,169..48,979,342 (173 bp)					47.93				51.47
Solyc08g061560	48,988,008..48,995,007 (-)
	(Gap) 49,000,554..49,002,532 (1978 bp)
	(Gap) 49,004,964..49,007,890 (2926 bp)
	49014594	A	42	GGGGGGGGGGGGGGGGGGGGGGGGGGGGGGGGGGGGGGGGGG	G(42)		38	AAAAAAAAAAAAAAAAAAAAAAAAAAAAAAAAAAAAAA	A(38)
	49017938	C	70	TTTTTTTTTTTTTTTTTTTTTTTTTTTTTTTTTTTTTTTTTTTTTTTTTTTTTTTTTTTTTTTTTTTTTT	T(70)		36	CCCCCCCCCCCCCCCCCCCCCCCCCCCCCCCCCCCC	C(36)
	49026748	T	26	CCCCCCCCCCCCCCCCCCCCCCCCCC	C(26)		53	TTTTTTTTTTTTTTTTTTTTTTTTTTTTTTTTTTTTTTTTTTTTTTTTTTTTT	T(53)
	(Gap) 49,030,185..49,031,916 (1731 bp)
	(Gap) 49,032,950..49,040,394 (7444 bp)
	(Gap) 49,041,610..49,042,145 (535 bp)
	(Gap) 49,045,052..49,053,038 (7986 bp)
	(Gap) 49,053,775..49,055,543 (1768 bp)
	(Gap) 49,062,757..49,064,470 (1713 bp)
	49077544	T	26	AAAAAAAAAAAAAAAAAAAAAAAAAA	A(26)		37	TTTTTTTTTTTTTTTTTTTTTTTTTTTTTTTTTTTTT	T(37)
	49119234	G	41	AAAAAAAAAAAAAAAAAAAAAAAAAAAAAAAAAAAAAAGAA	A(40)G(1)		27	GGGGGGGGGGGGGGGGGGGGGGGGGGG	G(27)
	(Gap) 49,120,266..49,121,122 (856 bp)
Solyc08g061570	49,143,565..49,145,453 (-)
	(Gap) 49,146,977..49,149,077 (2100 bp)
Solyc08g061580	49,151,799..49,153,373 (-)
Solyc08g061590	49,156,894..49,158,688 (-)
Solyc08g061600	49,165,296..49,166,823 (-)
Solyc08g061610	49,180,128..49,201,683 (-)
	49231025	C	30	TTTTTTTTTTTTTTTTTTTTTTTTTTTTTT	T(30)		33	CCCCCCCCCCCCCCCCCCCCCCCCCCCCCCCCC	C(33)
	(Gap) 49,238,868..49,239,314 (446 bp)
	49243390	G	42	AAAAAAAAAAAAAAAAAAAAAAAAAAAAAAAAAAAAAAAAAA	A(42)		34	GGGGGGGGGGGGGGGGGGGGGGGGGGGGGGGGGG	G(34)
	49249309	G	44	TTTTTTTGTTTTTTTTTTTTTTTTTTTTTTTTTTTTTTTTTTTT	G(1)T(43)		47	GGGGGGGGGGGGGGGGGGGGGGGGGGGGGGGGGGGGGGGGGGGGGGG	G(47)
Solyc08g061620	49,251,218..49,252,376 (-)
	(Gap) 49,254,280..49,255,083 (803 bp)
	49257017	A	32	CCCCCCCCCCCCCCCCCCCCCCACCCCCCCCC	A(1)C(31)		39	AAAAAAAAAAAAAAAAAAAAAAAAAAAAAAAAAAAAAAA	A(39)
	(Gap) 49,263,245..49,264,597 (1352 bp)
Solyc08g061630	49,270,211..49,273,324 (+)
Solyc08g061640	49,273,936..49,274,463 (+)
Solyc08g061650	49,275,025..49,287,921 (-)					43.04				50.26
	(Gap) 49,293,307..49,294,031 (724 bp)
	49294571	G	36	AAAAAAAAAAAAAAAAAAAAAAAAAAAAAAAAAAAA	A(36)		37	GGGGGGGGGGGGGGGGGGGGGGGGGGGGGGGGGGGGG	G(37)		G	G	7	A(7)
	49295223	T	43	AAAAAAAAAAAAAAAATAAAAAAAAAAAAAAAAAAAAAAAAAA	A(42)T(1)		42	TTTTTTTTTTTTTTTTTTTTTTTTTTTTTTTTTTTTTTTTTT	T(42)		T	T	11	A(11)
	(Gap) 49,302,088..49,312,274 (10186 bp)
	49313823	T	47	AAAAAAAAAAAAAAAAAAAAAAAAAAGAAAAAAAAAAAAAAAAAAAA	A(46)G(1)		32	TTTTTTTTTTTTTTTTTTTTTTTTTTTTTTTT	T(32)
	49322318	A	52	GGGGGGGGGGGGGGGGGGAGGGGGGGGGGGGGGGGGGGGGGGGGGGGGAAGG	A(3)G(49)		44	AAAAAAAAAAAAAAAAAAAAAAAAAAAAAAAAAAAAAAAAAAAA	A(44)
Solyc08g061660	49,322,566..49,322,751 (+)
Solyc08g061670	49,322,884..49,323,700 (+)
	49325583	A	17	GGGGGGGGGGGGGGGGG	G(17)		17	AAAAAAAAAAAAAAAAA	A(17)
	49328122	C	31	TTTTTTTCTTTTTTTTTTTTTTTTTTTTTTT	C(1)T(30)		40	CCCCCCCCCCCCCCCCCCCCCCCCCCCCCCCCCCCCCCCC	C(40)
	49350900	A	32	GGGGGGGGGGGGGGGGGGGGGGGGGGGGGGGG	G(32)		32	AAAAAAAAAAAAAAAAAAAAAAAAAAAAAAAA	A(32)
	49356605	A	36	TTTTTTTTTTTTTTTTTTTTTTTTTTTTTTTTTTAT	A(1)T(35)		38	AAAAAAAAAAAAAAAAAAAAAAAAAAAAAAAAAAAAAA	A(38)
	49376214	T	35	CCCCCCCTCCCCCCCCCCCCCCCCCCCCCCCCCCC	C(34)T(1)		32	TTTTTTTTTTTTTTTTTTTTTTTTTTTTTTTT	T(32)
	49377547	G	51	AAAAAAAAAAAAAAAAAGAAAAAGAAAAAAAAAAGAAAAAAAAAAAAAAAA	A(48)G(3)		29	GGGGGGGGGGGGGGGGGGGGGGGGGGGGG	G(29)
	49379136	C	44	TTTTTTTTTTTTTTTTTTTTTTTTTTTTTTTTTTTTTTTTTTTT	T(44)		50	CCCCCCCCCCCCCCCCCCCCCCCCCCCCCCCCCCCCCCCCCCCCCCCCCC	C(50)
	(Gap) 49,387,528..49,388,012 (484 bp)
	49388239	T	12	GGGGGGGGGGGG	G(12)		48	TTTTTTTTTTTTTTTTTTTTTTTTTTTTTTTTTTTTTTTTTTTTTTTT	T(48)
Solyc08g061680	49,403,390..49,404,567 (+)
	(Gap) 49,405,451..49,405,985 (534 bp)
	49410664	A	26	GGGGGGGAGGGGGGGGGGGGGGGGGG	A(1)G(25)		52	AAAAAAAAAAAAAAAAAAAAAAAAAAAAAAAAAAAAAAAAAAAAAAAAAAAA	A(52)
	49415749	C	34	TTTTTTTTTTTTTTTTTTTTTTTTTTTTCTTTTT	C(1)T(33)		38	CCCCCCCCCCCCCCCCCCCCCCCCCCCCCCCCCCCCCC	C(38)
	49417564	C	26	GGGGGGGGGGGGGGGGGGGGGGGGGG	G(26)		24	CCCCCCCCCCCCCCCCCCCCCCCC	C(24)
Solyc08g061690	49,419,034..49,420,209 (+)
Solyc08g061700	49,422,013..49,422,324 (+)
	49424085	A	6	GGGGGG	G(6)		10	AAAAAAAAAA	A(10)
	(Gap) 49,427,230..49,430,971 (3741 bp)
Solyc08g061710	49,433,693..49,434,572 (+)
Solyc08g061720	49,436,155..49,436,962 (+)
	(Gap) 49,440,116..49,443,108 (2992 bp)
	49445013	A	29	CCCCCCCCCCCCCCCCCCCCCCCCCCCCC	C(29)		31	AAAAAAAAAAAAAAAAAAAAAAAAAAAAAAA	A(31)
Solyc08g061730	49,447,923..49,448,806 (+) 49,448,459	A	38	CCCCCCCCCCCCCCCCCCCCACCCCCCCCCCCCCCCCC	A(1)C(37)		45	AAAAAAAAAAAAAAAAAAAAAAAAAAAAAAAAAAAAAAAAAAAAA	A(45)
Solyc08g061740	49,461,396..49,462,216 (+)
Solyc08g061750	49,463,848..49,464,587 (+) 49,464,398	T	50	CCCCCCCCCCCCCCCCCCCCCCCCCCCCCCCCCCCCCCCCCCCCCCCCCC	C(50)		30	TTTTTTTTTTTTTTTTTTTTTTTTTTTTTT	T(30)
	49472564	A	42	GGGGGGGGGGGGGGGGGGGGGGGGGGGAGGGGGGGGGGGGGG	A(1)G(41)		49	AAAAAAAAAAAAAAAAAAAAAAAAAAAAAAAAAAAAAAAAAAAAAAAAA	A(49)
Solyc08g061760	49,475,278..49,476,155 (+)
Solyc08g061770	49,485,710..49,485,904 (+)
	49502356 (Insertion)	C	46	A-----------------------A-----------------G--T	A(2)G(1)T(1)-(42)		56	CCCCCCCCCCCCCCCCCCCCCCCCCCCCCCCCCCCCCCCCCCCCCCCCCCCCCCCC	C(56)
Solyc08g061780	49,505,488..49,506,337 (+)
Solyc08g061790	49,511,339..49,512,086 (+)
	49527574	C	31	TTTTTTTTTTTTTTTTCTTCTTTTTTTTTTT	C(2)T(29)		29	CCCCCCCCCCCCCCCCCCCCCCCCCCCCC	C(29)
Solyc08g061800	49,531,740..49,536,508 (+)
	49546709	C	33	TTTCTTTTTTTTTTTTTTTTTTTTTTTTTTTTT	C(1)T(32)		63	CCCCCCCCCCCCCCCCCCCCCCCCCCCCCCCCCCCCCCCCCCCCCCCCCCCCCCCCCCCCCCC	C(63)
	49546710	T	33	GGTGGGGGGGGGGGGGGGGGGGGGGGGGGGGGG	G(32)T(1)		63	TTTTTTTTTTTTTTTTTTTTTTTTTTTTTTTTTTTTTTTTTTTTTTTTTTTTTTTTTTTTTTT	T(63)
Solyc08g061810	49,550,265..49,552,732 (+)
Solyc08g061820	49,553,831..49,563,378 (-)					45.11				52.39
Solyc08g061830	49,612,403..49,614,229 (+)
Solyc08g061840	49,614,336..49,614,527 (+)
Solyc08g061850	49,619,393..49,622,522 (-) 49,622,185 (ex, N253D )	C	37	TTTTTTTTTTTTTTTTTTTTTTTTTTTCTTTTTTTTT	C(1)T(36)	54.24	47	CCCCCCCCCCCCCCCCCCCCCCCCCCCCCCCCCCCCCCCCCCCCCCC	C(47)	49.42	C	C	14	T(14)
Solyc08g061860	49,625,502..49,625,651 (-)
	49630031	C	39	TTTTTTTTTTTTTTTTTTTTTTTTTTTTTTTTTTTTTTT	T(39)		35	CCCCCCCCCCCCCCCCCCCCCCCCCCCCCCCCCCC	C(35)
	49630442	A	43	TTTTTTTTTTTTTTTTATTTTTTTTTTTTTTTTTTTTTTTTTT	A(1)T(42)		22	AAAAAAAAAAAAAAAAAAAAAA	A(22)
	49632815	A	49	TTTTTTTTTTTTTTTTTTTTTTTTTTTTTTTTTTTTTTTTTTTTTTTTT	T(49)		17	AAAAAAAAAAAAAAAAA	A(17)
Solyc08g061870	49,637,893..49,638,186 (-)
Solyc08g061880	49,643,074..49,644,174 (-)
Solyc08g061890	49,650,716..49,657,196 (-)
	49659411	A	37	TTTTTTTTTTTTTTTTTTTTTTTTATTTTTTTTTTTT	A(1)T(36)		12	AAAAAAAAAAAA	A(12)
Solyc08g061900	49,662,304..49,662,582 (+)
	(Gap) 49,679,700..49,679,890 (190 bp)
	49688012	C	34	TTTTTTTTTTTTTTTTTTTTTTTTTTTTTTTTTT	T(34)		42	CCCCCCCCCCCCCCCCCCCCCCCCCCCCCCCCCCCCCCCCCC	C(42)
	49690234	A	38	GGGGGGGGGGGGGGGGGGGGGGGGGGGGGGGGGGGGGG	G(38)		28	AAAAAAAAAAAAAAAAAAAAAAAAAAAA	A(28)
	49696349	C	31	TTTCTTTTTTTTTTTTTTTTTTTTTTTTTTT	C(1)T(30)		26	CCCCCCCCCCCCCCCCCCCCCCCCCC	C(26)
	49700759	C	52	TTTTTTTTTTTTTTTTTTTTTTTTTTTTTTTTTTTTTTTTTTTTTTTTTTTT	T(52)		31	CCCCCCCCCCCCCCCCCCCCCCCCCCCCCCC	C(31)
	49709315	G	10	AAAAAAAAAA	A(10)		14	GGGGGGGGGGGGGG	G(14)
	49719182	A	14	TTTTTTTTTTTTTT	T(14)		16	AAAAAAAAAAAAAAAA	A(16)
	49719340	C	16	AAAAAAAAAAAAAAAA	A(16)		17	CCCCCCCCCCCCCCCCC	C(17)
	49725084	C	21	AAAAAAAAAAAAAAAAAAAAA	A(21)		7	CCCCCCC	C(7)
	(Gap) 49,726,054..49,727,648 (1594 bp)
	49729516	C	37	AAAAAAAAAAAAAAAAAAAAAAAAAAAAAAAAAAAAA	A(37)		46	CCCCCCCCCCCCCCCCCCCCCCCCCCCCCCCCCCCCCCCCCCCCCC	C(46)
	49732608	A	25	TTTTTTTTTTTTTTTTTTTTTTTAT	A(1)T(24)		27	AAAAAAAAAAAAAAAAAAAAAAAAAAA	A(27)
	49732609	C	25	AAAAAAAAAAAAAAAAAAAAAAACA	A(24)C(1)		27	CCCCCCCCCCCCCCCCCCCCCCCCCCC	C(27)
	49734196	C	26	TTCCTCTTTTTTCTTTTTTTTTTTTT	C(4)T(22)		36	CCCCCCCCCCCCCCCCCCCCCCCCCCCCCCCCCCCC	C(36)
	(Gap) 49,734,718..49,734,895 (177 bp)
	49750278	C	32	GGGGGGGGGGGGGGGGGGGGGCGGGGGCGGGG	G(30)C(2)		24	CCCCCCCCCCCCCCCCCCCCCCCC	C(24)
	49750607	A	41	TTTTTTTTTTTTTTTTTTTTTTTTTTTTTTTTTTTTTTTTT	T(41)		36	AAAAAAAAAAAAAAAAAAAAAAAAAAAAAAAAAAAA	A(36)
	49750721	C	29	AAAAAAAAAAAAAAAAAAAAAAAAAAAAA	A(29)		39	CCCCCCCCCCCCCCCCCCCCCCCCCCCCCCCCCCCCCCC	C(39)
	49753388	T	35	AAAAAAATAAAAAAAAAAAAAAAAAAAAAAAAAAA	A(34)T(1)		36	TTTTTTTTTTTTTTTTTTTTTTTTTTTTTTTTTTTT	T(36)
	49778529	T	52	GGGGGGGGGGGGGGGGGGGGGGGGGGGGGGGGGGGGGGGGGGGGGGGGGGGG	G(52)		45	TTTTTTTTTTTTTTTTTTTTTTTTTTTTTTTTTTTTTTTTTTTTT	T(45)
	49783152	T	56	GGGGGGGGGGGGGGGGGGGGGGGGGGGGGGGGGGGGGGGGGGGGGGGGGGGGGGGG	G(56)		33	TTTTTTTTTTTTTTTTTTTTTTTTTTTTTTTTT	T(33)
	49784270	T	24	AAAAAAAA--AAAAAAAAAAAAAA	A(22)-(2)		25	TTTTTTTTTTTTTTTTTTTTTTTTT	T(25)
	(Gap) 49,791,556..49,795,169 (3613 bp)
	(Gap) 49,798,808..49,799,444 (636 bp)
	49814664	A	38	CCCCCCCCCCCCCCCCCCCCCCCCCCCCCCCCCCCCCC	C(38)		39	AAAAAAAAAAAAAAAAAAAAAAAAAAAAAAAAAAAAAAA	A(39)
	(Gap) 49,823,905..49,824,833 (928 bp)
	(Gap) 49,831,916..49,833,583 (1667 bp)
	(Gap) 49,845,003..49,845,351 (348 bp)
	(Gap) 49,851,627..49,852,308 (681 bp)
	49859430	G	23	AAAAAAAAAAAAAAAAAAAAAAA	A(23)		43	GGGGGGGGGGGGGGGGGGGGGGGGGGGGGGGGGGGGGGGGGGG	G(43)
	(Gap) 49,860,432..49,861,030 (598 bp)					44.81				39.46
Solyc08g061910	49,875,482..49,877,611 (+) 49,877,410 (ex, pre-stop, -66aa)	T	30	AAAAAAAAAAAAAAAAAAAAAAAAAAAAAA	A(30)		39	TTTTTTTTTTTTTTTTTTTTTTTTTTTTTTTTTTTTTTT	T(39)		T	T	7	A(7)
	49899572	A	31	TTTTTTTTTTTTTTTTTTTTTTTTTTTTTTT	T(31)		33	AAAAAAAAAAAAAAAAAAAAAAAAAAAAAAAAA	A(33)
	(Gap) 49,916,879..49,917,720 (841 bp)
Solyc08g061920	49,927,701..49,930,269 (+)
	49938325	A	39	GGGGGGGGGGGGGGGGGGGGGGGGGGGGGGGGAGGGGGG	A(1)G(38)		51	AAAAAAAAAAAAAAAAAAAAAAAAAAAAAAAAAAAAAAAAAAAAAAAAAAA	A(51)
	49939174	C	30	AAAAAAAAAAAAAAAAAAAAAAAAACAAAA	A(29)C(1)		43	CCCCCCCCCCCCCCCCCCCCCCCCCCCCCCCCCCCCCCCCCCC	C(43)
	49954677	G	43	GGGGGGGGGGGGGGGGGGGGGGGGGGGGGGGGGGGGGGGGGGG	G(43)		26	CCCCCCCCCCCCCCCCCCCCCCCCCC	C(26)
	49983129	T	23	AAAAAAAAAAAAAAAAAAAAAAA	A(23)		27	TTTTTTTTTTTTTTTTTTTTTTTTTTT	T(27)
	(Gap) 49,983,328..49,984,005 (677 bp)
	49996591	T	24	AAAAAAAAAAAAAAAAAAAAAAAA	A(24)	42.15	26	TTTTTTTTTTTTTTTTTTTTTTTTTT	T(26)	35.75	T	T	14	A(14)
Solyc08g061930	49,996,771..50,000,415 (+)
	(Gap) 50,003,213..50,003,807 (594 bp)
	(Gap) 50,005,929..50,015,412 (9483 bp)
	(Gap) 50,017,587..50,021,180 (3593 bp)
	(Gap) 50,046,306..50,048,608 (2302 bp)
	50049981	A	18	GGGGGGGGGGGGGGGGGG	G(18)		31	AAAAAAAAAAAAAAAAAAAAAAAAAAAAAAA	A(31)
	(Gap) 50,051,036..50,051,340 (304 bp)
	50068622	A	24	TTTTTTTTTTTTTTTTTTTTTTTT	T(24)		35	AAAAAAAAAAAAAAAAAAAAAAAAAAAAAAAAAAA	A(35)
	50074614	G	29	TTTTTTTTTTTTTTTTTTTTTTTTGTTTT	G(1)T(28)		50	GGGGGGGGGGGGGGGGGGGGGGGGGGGGGGGGGGGGGGGGGGGGGGGGGG	G(50)
	(Gap) 50,082,066..50,083,966 (1900 bp)
	50,085,437 (Insertion)	A	26	A-------------------------	A(1)-(25)		10	AAAAAAAAAA	A(10)
	(Gap) 50,100,420..50,102,591 (2171 bp)
	(Gap) 50,104,007..50,105,477 (1470 bp)
	(Gap) 50,116,696..50,117,316 (620 bp)
Solyc08g061940	50,127,276..50,127,587 (-)
Solyc08g061950	50,129,574..50,129,738 (+)
	(Gap) 50,130,882..50,137,819 (6937 bp)
	(Gap) 50,139,308..50,143,544 (4236 bp)
	(Gap) 50,151,954..50,152,849 (895 bp)
Solyc08g061960	50,156,246..50,159,239 (+)
	50159396	C	39	TTTTTTTTTTTTTTTTTTTTTTTTTTTTTTTTTTTTTTT	T(39)		39	CCCCCCCCCCCCCCCCCCCCCCCCCCCCCCCCCCCCCCC	C(39)
	50160250	T	38	AAAAAAAAAAAAAAAAAAAAAAAAAAAAATAAAAAATA	A(36)T(2)		38	TTTTTTTTTTTTTTTTTTTTTTTTTTTTTTTTTTTTTT	T(38)
	50171740	A	44	GGGGGGGGGGGGGGGGGGGGGGGGGGGGGGGGGGGGGGGGGGGG	G(44)		42	AAAAAAAAAAAAAAAAAAAAAAAAAAAAAAAAAAAAAAAAAA	A(42)
	50177761	G	35	TTTTTTTTTTTTTTTTTTTTTTTTTTTTTTTTTTT	T(35)		60	GGGGGGGGGGGGGGGGGGGGGGGGGGGGGGGGGGGGGGGGGGGGGGGGGGGGGGGGGGGG	G(60)
	50179597	A	39	CCCCCCCCCCCCCCCCCCCCCCCCCCCCCCCCCCCCCCC	C(39)		45	AAAAAAAAAAAAAAAAAAAAAAAAAAAAAAAAAAAAAAAAAAAAA	A(45)
	50182219	C	42	AAAAAAAAAAAAAAAAAAAAAAAAAAAAAAAAAAAAAAAAAA	A(42)		49	CCCCCCCCCCCCCCCCCCCCCCCCCCCCCCCCCCCCCCCCCCCCCCCCC	C(49)
	50187724	G	38	CGCCCCCCCCCCCCCCGCCCCCCCCCCCCCCCCCCCCC	G(2)C(36)		30	GGGGGGGGGGGGGGGGGGGGGGGGGGGGGG	G(30)
Solyc08g061970	50,190,804..50,195,709 (+) 50,194,061 (intron)	A	8	GGGGGGGG	G(8)		6	AAAAAA	A(6)
Solyc08g061980	50,197,254..50,202,249 (-)
	50257487	G	32	TTTTTTTTTTTTTTTTTTTTTTTTTTTTTTTT	T(32)		44	GGGGGGGGGGGGGGGGGGGGGGGGGGGGGGGGGGGGGGGGGGGG	G(44)
	50263374	C	29	TTTTTTTTTTTTTTTTTTTTTTTTTTTTT	T(29)		34	CCCCCCCCCCCCCCCCCCCCCCCCCCCCCCCCCC	C(34)
	50264989	G	24	AAAAAAAAAAAAAAAAAAAAAAAA	A(24)		46	GGGGGGGGGGGGGGGGGGGGGGGGGGGGGGGGGGGGGGGGGGGGGG	G(46)
	50267243	C	29	TTTTTTTTTTTTTTTTTTTTTTTTTTTTT	T(29)		40	CCCCCCCCCCCCCCCCCCCCCCCCCCCCCCCCCCCCCCCC	C(40)
	50272019	G	37	TTTTTTTTTTTTTTTTTTTTTTTTTTTTTTTTTTTTT	T(37)		66	GGGGGGGGGGGGGGGGGGGGGGGGGGGGGGGGGGGGGGGGGGGGGGGGGGGGGGGGGGGGGGGGGG	G(66)
	50277574	A	27	GGGGGGGGGGGGGGGGGGGGGGGGGGG	G(27)		43	AAAAAAAAAAAAAAAAAAAAAAAAAAAAAAAAAAAAAAAAAAA	A(43)
	50277888	G	16	CCCCCCCCCCCCCCCC	C(16)		41	GGGGGGGGGGGGGGGGGGGGGGGGGGGGGGGGGGGGGGGGG	G(41)
	50291172	T	33	AAAAAAAAAAAAAAAAAAAAAAAAAAAAAAAAA	A(33)		40	TTTTTTTTTTTTTTTTTTTTTTTTTTTTTTTTTTTTTTTT	T(40)
	50291573	C	29	GGGGGGGGGGGGGGGGGGGGGGGGGGGGG	G(29)		56	CCCCCCCCCCCCCCCCCCCCCCCCCCCCCCCCCCCCCCCCCCCCCCCCCCCCCCCC	C(56)
	50293642	T	46	GGGGGGGGGGGGGGGGGGGGGGGGGGGGGGGGGGGGGGGGGGGGGG	G(46)		50	TTTTTTTTTTTTTTTTTTTTTTTTTTTTTTTTTTTTTTTTTTTTTTTTTT	T(50)
Solyc08g061990	50,298,213..50,299,484 (+) 50,298,649	A	45	CCCCCCCCCCCCCCCCCCCCCCCCCCCCCCCCCCCCCCCCCCCCC	C(45)		44	AAAAAAAAAAAAAAAAAAAAAAAAAAAAAAAAAAAAAAAAAAAA	A(44)
Solyc08g062000	50,299,790..50,301,616 (-)
	50304262	T	37	GGCGGGGGGGGGGGGGGGGGGGGGGGGGGGGGGGGGG	G(36)C(1)		52	TTTTTTTTTTTTTTTTTTTTTTTTTTTTTTTTTTTTTTTTTTTTTTTTTTTT	T(52)
Solyc08g062010	50,320,564..50,320,836 (-)
Solyc08g062020	50,327,743..50,328,648 (+)
Solyc08g062030	50,335,248..50,335,514 (+)
	50340702	G	46	TTTTTTTTTTTTTTTTTTTTTTTTTTTTTTTTTTTTTTTTTTTTTT	T(46)		40	GGGGGGGGGGGGGGGGGGGGGGGGGGGGGGGGGGGGGGGG	G(40)
	50345721	G	35	AAAAAAAAAAAAAAAAAAAAAAAAAAAAAAAAAAA	A(35)		32	GGGGGGGGGGGGGGGGGGGGGGGGGGGGGGGG	G(32)
Solyc08g062040	50,350,766..50,353,936 (+) 50,352,260	A	43	CCCCCCCCCCCCCCCCCCCCCCCCCCCCCCCCCCCCCCCCCCC	C(43)		31	AAAAAAAAAAAAAAAAAAAAAAAAAAAAAAA	A(31)
Solyc08g062050	50,354,245..50,355,243 (+)
Solyc08g062060	50,363,985..50,364,908 (+)
Solyc08g062070	50,365,081..50,365,482 (+)
	50366826	A	47	GGGGGGGGGGGGGGGGGGGGGGGGGGGGGGGGGGGGGGGGGGGGGGG	G(47)		41	AAAAAAAAAAAAAAAAAAAAAAAAAAAAAAAAAAAAAAAAA	A(41)
Solyc08g062080	50,367,366..50,367,725 (-)
Solyc08g062090	50,368,357..50,368,725 (-) 50,368,446	C	32	TTTTTTTTTTTTTTTTTTTTTTTTTTTTTTTT	T(32)		45	CCCCCCCCCCCCCCCCCCCCCCCCCCCCCCCCCCCCCCCCCCCCC	C(45)
	50379833	C	27	TTTTTTTTTTTTTTTTTTTTTTTTTTT	T(27)		46	CCCCCCCCCCCCCCCCCCCCCCCCCCCCCCCCCCCCCCCCCCCCCC	C(46)
	50382062	A	44	CCCCCCCCCCCCCCCCCCCCCCCCCCCCCCCCCCCCCCCCCCCC	C(44)		42	AAAAAAAAAAAAAAAAAAAAAAAAAAAAAAAAAAAAAAAAAA	A(42)
Solyc08g062100	50,401,766..50,402,356 (+)
	50404279	A	39	GGGGGGGGGGGGGGGGGGGGGGGGGGGGGGGGGGGGGGG	G(39)		69	AAAAAAAAAAAAAAAAAAAAAAAAAAAAAAAAAAAAAAAAAAAAAAAAAAAAAAAAAAAAAAAAAAAAA	A(69)
Solyc08g062110	50,410,304..50,411,065 (+)
	50422032	G	36	AAAAAAAAAAAAAAAAAAAAAAAAAAAAAAAAAAAA	A(36)		54	GGGGGGGGGGGGGGGGGGGGGGGGGGGGGGGGGGGGGGGGGGGGGGGGGGGGGG	G(54)
	50434668	C	40	TTTTTTTTTTTTTTTTTTTTTTTTTTTTTTTTTTTTTTTT	T(40)		39	CCCCCCCCCCCCCCCCCCCCCCCCCCCCCCCCCCCCCCC	C(39)
Solyc08g062120	50,438,189..50,438,359 (+)
Solyc08g062130	50,438,483..50,439,096 (+)
	50453813	T	41	CCCCCCCCCCCCCCCCCCCCCCCCCCCCCCCCCTCCCCCCC	C(40)T(1)		41	TTTTTTTTTTTTTTTTTTTTTTTTTTTTTTTTTTTTTTTTT	T(41)
	50472670	G	18	TTTTTTTTTTTTTTTTTT	T(18)		23	GGGGGGGGGGGGGGGGGGGGGGG	G(23)
Solyc08g062140	50,483,522..50,488,845 (-)
	50493387	A	34	AAAAAAAAAAAAAAAAAAAAAAAAAAAAAAAAAA	A(34)		14	TTTTTTTTTTTTTT	T(14)
	50493516	A	33	TTTTTTTTTTTTTTATA-TTTTTTTTTTTTTTT-(1)	A(2)T(30)		17	AAAAAAAAAAAAAAAAA	A(17)
Solyc08g062150	50,507,101..50,507,337 (+)
	50508990	A	69	GGGGGGGGGGGGGGGGGGGGGGGGGGGGGGGGGGGGGGGGGGGGGGGGGGGGGGGGGGGGGGGGGGGGG	G(69)		37	AAAAAAAAAAAAAAAAAAAAAAAAAAAAAAAAAAAAA	A(37)
	50510856	G	50	AAAAAAAAAAAAAAAAAAAAAAAAAAAAAAAAAAAAAAAAAAAAAATAAA	A(49)T(1)		48	GGGGGGGGGGGGGGGGGGGGGGGGGGGGGGGGGGGGGGGGGGGGGGGG	G(48)
Solyc08g062160	50,552,296..50,552,586 (-)
	50564458	A	44	CCCCCCCCCCCCCCCCCCCCCCCCCCCCCCCCCCCCCCCCCCCC	C(44)		50	AAAAAAAAAAAAAAAAAAAAAAAAAAAAAAAAAAAAAAAAAAAAAAAAAA	A(50)
	50587445	T	40	CCCCCCCCCCCCCCCCCCCCCCCCCCCCCCCCCCCCCCCC	C(40)		51	TTTTTTTTTTTTTTTTTTTTTTTTTTTTTTTTTTTTTTTTTTTTTTTTTTT	T(51)
Solyc08g062170	50,603,347..50,603,844 (+)
	50613282	G	37	AAAAAAAAAGAAAAAAAAAAAAAAGAAAAAAAAAAAA	A(35)G(2)		42	GGGGGGGGGGGGGGGGGGGGGGGGGGGGGGGGGGGGGGGGGG	G(42)
	50623448	C	8	CCCCCCCC	C(8)		10	TTTTTTTTTC	C(1)T(9)
	50623478	C	9	CCCCCCCCC	C(9)		11	TTTTTTTTTCC	C(2)T(9)
Solyc08g062180	50,639,008..50,640,171 (-)
	50642272	C	61	TTTTTTTTTTTTTTTTTTTTTTTTTTTTTTTTTTTTTTTTTTTTTTTTTTTTTTTTTTTTT	T(61)		51	CCCCCCCCCCCCCCCCCCCCCCCCCCCCCCCCCCCCCCCCCCCCCCCCCCC	C(51)
	50650224	C	35	TTTTTTTTTTTTTTTTTTTTTTTTTTTTTTTTTTT	T(35)		40	CCCCCCCCCCCCCCCCCCCCCCCCCCCCCCCCCCCCCCCC	C(40)
Solyc08g062190	50,666,299..50,680,269 (-) 50,673,930 (intron)	C	34	TTTTTTTTTTTTTTTTTTTTTTTTTTTTCTTTTT	C(1)T(33)		45	CCCCCCCCCCCCCCCCCCCCCCCCCCCCCCCCCCCCCCCCCCCCC	C(45)
	50686104 (Insertion)	A	51	AA--------------------------------------------G--GG	A(2)G(3)-(46)		37	AAAAAAAAAAAAAAAAAAAAAAAAAAAAAAAAAAAAA	A(37)
Solyc08g062200	50,697,778..50,701,406 (+) 50,700,988 (ex, +109aa)	C	47	TTTTTTTTTTTTTTTTTTTTTTTTTTTTTTTTTTTTTTTTTTGTTTT	G(1)T(46)	50.3	50	CCCCCCCCCCCCCCCCCCCCCCCCCCCCCCCCCCCCCCCCCCCCCCCCCC	C(50)	52.57	C	C	16	T(16)
	50713855	A	49	TTTTTTTTTTTTTTTTTTTTTTTTTTTTTTTTTTTTTTTTTTTTTTTTT	T(49)		47	AAAAAAAAAAAAAAAAAAAAAAAAAAAAAAAAAAAAAAAAAAAAAAA	A(47)
	50742965	A	37	GGGGGGGGGGGGGGGGGGGGGGGGGGGGGGGGGGGGG	G(37)		53	AAAAAAAAAAAAAAAAAAAAAAAAAAAAAAAAAAAAAAAAAAAAAAAAAAAAA	A(53)
Solyc08g062210	50,754,991..50,764,134 (+)
Solyc08g062220	50,764,205..50,766,812 (-)
Solyc08g062230	50,768,290..50,768,481 (+)
	50783570	C	31	TTTTTTTTTTTTTTTTTTTTTTCTTTTTTTT	C(1)T(30)		30	CCCCCCCCCCCCCCCCCCCCCCCCCCCCCC	C(30)
Solyc08g062240	50,786,818..50,787,279 (+)
Solyc08g062250	50,790,684..50,796,591 (-)
	50798532	C	33	TTTTTTTTTTTTTTTTTTTTTTTTTTTTTTTTT	T(33)		27	CCCCCCCCCCCCCCCCCCCCCCCCCCC	C(27)
Solyc08g062260	50,812,081..50,812,656 (-)
Solyc08g062270	50,820,086..50,820,464 (-)
	50831170	C	13	TTTTTTTTTTTTT	T(13)		14	CCCCCCCCCCCCCC	C(14)
Solyc08g062280	50,838,185..50,839,311 (-)
Solyc08g062290	50,844,403..50,850,329 (+)
	50,855,694 (Deletion)	G	49	G+1A+1A+1A+1AG+1A+1A+1A+1A+1AG+1A+1A+1A+1A+1A+1A+1A+1A+1A+1A+1A+1A+1A+1A+1A+1A+1A+1A+1A+1A+1A+1A+1A+1A+1A+1A+1A+1A+1A+1A+1A+1AAAAAA	A(5)+A(41)G(3)		31	GGGGGGGGGGGGGGGGGGGGGGGGGGGGGGG	G(31)
	50858488	C	17	TTTTTGTTTTTTTTTTT	G(1)T(16)		34	CCCCCCCCCCCCCCCCCCCCCCCCCCCCCCCCCC	C(34)
Solyc08g062300	50,865,655..50,872,581 (+) 50,866,662	T	49	CCCCCCCCCCCCCCCCCCCCCCCCCCCCCCCCCCCCCCCCCCCCCCCCC	C(49)		49	TTTTTTTTTTTTTTTTTTTTTTTTTTTTTTTTTTTTTTTTTTTTTTTTT	T(49)
Solyc08g062310	50,876,292..50,881,211 (+)
Solyc08g062330	50,907,136..50,909,121 (+)
Solyc08g062340	50,913,023..50,913,795 (-)					79.63				102.26
	50919646	C	12	CCCCCCCCCCCC	C(12)		6	TTTTCT	C(1)T(5)		C	C	2	C(2)
	50919673	G	11	GGGGGGGGGGG	G(11)		6	CCCCGC	G(1)C(5)		G	G	2	G(2)
Solyc08g062350	50,921,145..50,921,315 (-)
	50926154	T	27	AAAAAAAAAAAAAAAAAAAAAAAAAAA	A(27)		39	TTTTTTTTTTTTTTTTTTTTTTTTTTTTTTTTTTTTTTT	T(39)
	50927192	A	28	GGGGGGGGGGGGGGGGGAGGGGGGGGGG	A(1)G(27)		32	AAAAAAAAAAAAAAAAAAAAAAAAAAAAAAAA	A(32)
Solyc08g062360	50,960,251..50,961,901 (+)
Solyc08g062370	50,962,093..50,962,983 (-)					50.65				43.36
	50965774	C	44	GGGGGGGGGGGGGGGGGGGGGGGGGGGGGGGGGGGGGGGGGGGG	G(44)		39	CCCCCCCCCCCCCCCCCCCCCCCCCCCCCCCCCCCCCCC	C(39)		C	C	9	G(9)
Solyc08g062380	50,982,007..50,982,171 (-)
	51006505	A	37	TTTTTTTTTTTTTTTTTTTTTTTTTTTTTTTTTTTTT	T(37)		47	AAAAAAAAAAAAAAAAAAAAAAAAAAAAAAAAAAAAAAAAAAAAAAA	A(47)
Solyc08g062390	51,056,842..51,057,024 (-)
Solyc08g062400	51,065,217..51,065,636 (+)
Solyc08g062410	51,066,131..51,067,546 (+)
Solyc08g062420	51,071,736..51,073,042 (-)
	51081377	T	52	ATAAAAAAATAAAAAAAAAAAAAAAATAAAAAAAAAAAAAAAAAAAAAAAAA	A(49)T(3)		26	TTTTTTTTTTTTTTTTTTTTTTTTTT	T(26)
	51085655	C	40	TTTTTTTTTTTTTTTTATTTTTTTTTTTTTTTTTTTTTTT	A(1)T(39)		45	CCCCCCCCCCCCCCCCCCCCCCCCCCCCCCCCCCCCCCCCCCCCC	C(45)
Solyc08g062430	51,090,927..51,091,145 (-)
Solyc08g062440	51,099,311..51,101,285 (+)
Solyc08g062450	51,109,016..51,109,492 (-)					42.96				41.74
Solyc08g062460	51,115,235..51,115,717 (+)
Solyc08g062470	51,118,745..51,119,880 (+)
Solyc08g062480	51,123,808..51,124,655 (-)
	51138248	T	44	CCCCCCCCCCCCCCCCCCCCCCCCCCCCCCCCCCCCCCCCCCCT	C(43)T(1)		33	TTTTTTTTTTTTTTTTTTTTTTTTTTTTTTTTT	T(33)
Solyc08g062490	51,155,654..51,157,374 (+)
Solyc08g062500	51,157,424..51,160,913 (-)
	51166944	A	31	TTTTTTTTTTTTTTTTTTTTTTTTTTTTTTT	T(31)		48	AAAAAAAAAAAAAAAAAAAAAAAAAAAAAAAAAAAAAAAAAAAAAAAA	A(48)
	51169114	G	42	AAAAAAAAAAAAAAAAAAAAAAAAAAAAAAAAAAAAAAAAAA	A(42)		41	GGGGGGGGGGGGGGGGGGGGGGGGGGGGGGGGGGGGGGGGG	G(41)
Solyc08g062510	51,173,180..51,184,575 (-)
	51188511	T	42	AAAAAAAAAAAAAAAAAAAAAAAAAAAAAAAAAAAAAAAAAA	A(42)		41	TTTTTTTTTTTTTTTTTTTTTTTTTTTTTTTTTTTTTTTTT	T(41)
Solyc08g062520	51,196,418..51,203,440 (-)
Solyc08g062530	51,206,439..51,207,728 (-)
Solyc08g062540	51,240,077..51,240,614 (+)
	51242379	T	37	CCCCCCCCCCCCCCCCCCCCCCCCCCCCCCCCCCCCC	C(37)		34	TTTTTTTTTTTTTTTTTTTTTTTTTTTTTTTTTT	T(34)
	51249802	G	28	AAAAAAAAAAAAAAAAGAAAAAAAAAAA	A(27)G(1)		25	GGGGGGGGGGGGGGGGGGGGGGGGG	G(25)
	51258322	T	41	GGGGGGGGGGGGGGGGGGGGGGGGGGGGGGGGGGGGGGGGG	G(41)		47	TTTTTTTTTTTTTTTTTTTTTTTTTTTTTTTTTTTTTTTTTTTTTTT	T(47)
	51258323	T	41	CCCCCCCCCCCCCCCCCCCCCCCCCCCCCCCCCCCCCCCCC	C(41)		46	TTTTTTTTTTTTTTTTTTTTTTTTTTTTTTTTTTTTTTTTTTTTTT	T(46)
	51270443	T	33	GGGGGGGGGGGGGGGGGGGGGGGGGGGGGGGGG	G(33)		38	TTTTTTTTTTTTTTTTTTTTTTTTTTTTTTTTTTTTTT	T(38)
	51317450	T	33	CCCCCCCCCCCCCCCCCCCCCCCCCCCCCCCCC	C(33)		38	TTTTTTTTTTTTTTTTTTTTTTTTTTTTTTTTTTTTTT	T(38)
	51317766	A	18	GGGGGGGG-GGGGGGGGG	G(17)-(1)		11	AAA-AAAAAAA	A(10)-(1)
	51334747	A	47	GGGGGGGGGGGGGGGGGGGGGGGGGGGGGGGGGGGGGGGGGGGGGGG	G(47)		34	AAAAAAAAAAAAAAAAAAAAAAAAAAAAAAAAAA	A(34)
	(Gap) 51,367,782..51,368,445 (663 bp)
Solyc08g062550	51,377,175..51,378,434 (+)
	(Gap) 51,386,245..51,387,389 (1144 bp)
Solyc08g062560	51,388,569..51,398,936 (-) 51,393,491 (intron)	T	35	AAAAAAAAAAAAAAAAAAAAAAAAAAAAAAAAAAA	A(35)		56	TTTTTTTTTTTTTTTTTTTTTTTTTTTTTTTTTTTTTTTTTTTTTTTTTTTTTTTT	T(56)
	(Gap) 51,400,932..51,403,660 (2728 bp)
	(Gap) 51,404,296..51,405,868 (1572 bp)
	51427342	C	34	TTTTTTTTTTTTTTTTTTTTTTTTTTTTTTTTTT	T(34)		31	CCCCCCCCCCCCCCCCCCCCCCCCCCCCCCC	C(31)
	51435409	G	43	CCCCCCCCCCCCCCCCCCCCCCCCCCCCCCCCCCGCCCCCCCC	G(1)C(42)		27	GGGGGGGGGGGGGGGGGGGGGGGGGGG	G(27)
	51479271	A	44	CCCCCCCCCCCCCCCCCCCCCCCCCCCCCCCCCCCCCCCCCCCC	C(44)		48	AAAAAAAAAAAAAAAAAAAAAAAAAAAAAAAAAAAAAAAAAAAAAAAA	A(48)
Solyc08g062570	51,485,839..51,486,255 (+)
Solyc08g062580	51,487,482..51,489,128 (-)					45.33				43.76
Solyc08g062600	51,500,870..51,502,400 (+)
	51,511,501 (Insertion)	T	27	T-------------------------G	G(1)T(1)-(25)		37	TTTTTTTTTTTTTTTTTTTTTTTTTTTTTTTTTTTTT	T(37)
	51527421	T	28	CCCCCCCCCCCCCCCCCCCCCCCCCCCC	C(28)		36	TTTTTTTTTTTTTTTTTTTTTTTTTTTTTTTTTTTT	T(36)
	51550717	G	37	GGGGGGCGGGGGGGGGGGGGGGGGGGGGGGGGGGGGG	G(36)C(1)		34	AAAAAAAAAAAAAAAAAAAAAAAAAAAAAAAAAA	A(34)
Solyc08g062610	51,568,150..51,571,404 (+)
Solyc08g062620	51,575,959..51,576,850 (-)
	51606699	C	40	TTTTTTTTTTTTTTTTTTTTTTTTTTTTTTTTTTTTTTTT	T(40)	47.17	34	CCCCCCCCCCCCCCCCCCCCCCCCCCCCCCCCCC	C(34)	51.28	C	C	25	T(25)
	51610399	A	53	TTTTTTTTTTTTTTTTTTTTTTTTTTTTTTTTTTTTTTTTTTTTTTTTTTTTT	T(53)		32	AAAAAAAAAAAAAAAAAAAAAAAAAAAAAAAA	A(32)		A	A	2	T(2)
Solyc08g062630	51,612,593..51,622,350 (+)
Solyc08g062640	51,623,877..51,625,377 (-)
Solyc08g062650	51,625,581..51,631,339 (-)
	51657982	G	48	AAAAAAAAAAAAAAAAAAAAAAAAAAAAAAAAAAAAAAAAAAAAAAAA	A(48)		47	GGGGGGGGGGGGGGGGGGGGGGGGGGGGGGGGGGGGGGGGGGGGGGG	G(47)
	51666565	T	59	AAAAAAAAAAAAAAAAAAAAAAAAAAATAAAAAAAAAAAAAATAATNAAAAAAAAAAAA	A(55)T(3)		26	TTTTTTTTTTTTTTTTTTTTTTTTTT	T(26)
Solyc08g062660	51,693,869..51,696,828 (+)
Solyc08g062670	51,697,667..51,719,285 (-)
	51729333	T	37	CCCCCCCCCCCCCCCCCCCCCCCCCCCCCCCCCCCCC	C(37)		33	TTTTTTTTTTTTTTTTTTTTTTTTTTTTTTTTT	T(33)
	51729383	G	36	AAAAAAAAAAAAAAAAAAAAAAAAAGAAAAAAAGAA	A(34)G(2)		35	GGGGGGGGGGGGGGGGGGGGGGGGGGGGGGGGGGG	G(35)
Solyc08g062680	51,777,737..51,778,210 (-)
Solyc08g062690	51,778,189..51,779,327 (+)
Solyc08g062700	51,788,602..51,808,109 (-)
Solyc08g062720	51,821,693..51,821,947 (-)
	51842284	A	31	TTTATTTTTTTTTTTTATATTTTTTTTTTTT	A(3)T(28)		12	AAAAAAAAAAA-	A(11)-(1)
Solyc08g062730	51,845,557..51,846,765 (+)
	51849642	G	38	AAAAAAAAAAAAAAAAAAAAAAAAAAAAAAAAAAAAAA	A(38)		48	GGGGGGGGGGGGGGGGGGGGGGGGGGGGGGGGGGGGGGGGGGGGGGGG	G(48)
Solyc08g062740	51,852,304..51,852,828 (+)
Solyc08g062760	51,861,525..51,862,064 (+)
	51864291	A	46	TTTTTTTTTTTTTTTTTTTTTTTTTTTTTTTTTTTTTTTTTTTTTT	T(46)		36	AAAAAAAAAAAAAAAAAAAAAAAAAAAAAAAAAAAA	A(36)
	51881095	T	53	CCCCCCCCCCCCCCCCCCCCCCCCCCCCCCCCCCCCCCCCCCCCCCCCCCCCC	C(53)		34	TTTTTTTTTTTTTTTTTTTTTTTTTTTTTTTTTT	T(34)
Solyc08g062770	51,881,773..51,898,161 (+)
Solyc08g062780	51,899,398..51,902,870 (+)
In the column of “Gene ID”, grey background indicates the expressed genes; yellow background indicates the differentially expressed genes; red font color indicates genes may not be the candidates of fs8.1 based on expression pattern. In the column of “Position”, green background indicates the position of the SNP or InDel is within the 10 Kb region upstream or downstream a expressed gene; darkred …
Lin T, Zhu G, Zhang J et al., Genomic analyses provide insights into the history of tomato breeding. Nature Genetics 2014 46, 1220-1226.
