# Supplementary material for: Candidate gene selection and detailed morphological evaluations of fs8.1, a quantitative trait locus controlling tomato fruit shape
Source: J Exp Bot. 2015 Jul 14;66(20):6471–82. doi: 10.1093/jxb/erv361 (PMC4588892; doi:10.1093/jxb/erv361)
Supplement: Supplementary Data [file supp_erv361_jexbot151829_file007.xlsx]

## Sheet: Sheet1
Table S7. Enrichment analysis of differentially expressed genes in anthesis-stage ovaries of fs8.1 backcrossed lines
Biological process	Gene annotation	Gene ID	Log2-fold change (fs8.1/WT)
			09S204	09S236	09S237
Auxin biosynthesis & signalling	Auxin response factor	Solyc03g113410.1	2.17349	0.662091	0.0699008
Cell cycle	Cell cycle switch protein	Solyc06g043150.2	-0.549668	-0.952018	-0.192788
	Cyclin B-like protein	Solyc10g080950.1	-0.749341	-1.22055	-0.143093
	Cyclin B-like protein	Solyc10g078330.1	-0.941986	-0.533166	-0.259847
	Cyclin D1	Solyc05g006050.2	-0.507295	-0.5583	-0.246151
	Cyclin D3	Solyc04g078470.2	-0.796893	-0.348105	-0.769562
Cell wall	Xyloglucan endotransglycosylase-related protein (XTR7)-like	Solyc12g017240.1	0.53864	0.29952	0.747973
	Xyloglucan endotransglycosylase-related protein (XTR7)-like	Solyc07g056000.2	0.543441	0.121522	1.04459
	ATCSLE1, cellulose synthase like E1	Solyc07g065660.2	1.08904	0.564793	0.00431244
	ATCSLD5, cellulose synthase like D5	Solyc09g075550.2	-0.811402	-1.24749	-0.0391201
	Pectin Methylesterase 5, PME5	Solyc08g078640.1	-0.56	-1.71	-0.41
	Pectin lyase-like	Solyc01g079130.1	0.567028	0.48312	0.605954
	Pectin lyase-like	Solyc04g008230.2	-0.590758	-0.223901	-0.541534
	Pectin lyase-like	Solyc02g093580.2	-0.730482	-1.78537	-2.08853
Photosynthesis light reaction	Accumulation of photosystem one 4	Solyc04g080110.2	0.736086	1.31417	0.095896
	Light-harvesting chlorophyll a/b-protein	Solyc02g071000.1	-1.16438	-0.507834	-1.0363
	Light-harvesting chlorophyll a/b-protein	Solyc02g071010.1	-0.79196	-1.02188	-1.30801
	Light-harvesting chlorophyll a/b-protein	Solyc07g047850.2	-0.499628	-0.0176124	-0.682746
	NAD7, NADH dehydrogenase subunit 7	Solyc00g014830.2	-1.07949	-0.76653	-1.31673
	NADH dehydrogenase-like complex M	Solyc04g057980.2	-0.501413	-0.674944	-0.175406
	NADH ubiquinone oxidoreductase,	Solyc03g013620.1	-2.05746	-1.97018	-5
	One helix protein	Solyc09g011010.2	-1.31395	-0.814348	-0.599951
	Photosystem II reaction center protein A	Solyc01g048590.1	0.736086	0.127754	1.74797
	Photosystem II reaction center protein B	Solyc01g007500.2	-1.26391	-1.50018	-0.15687
	Photosystem II reaction center protein C	Solyc10g018840.1	-2.26391	-0.0159814	-0.711459
Secondary metabolism phenylpropanoids biosynthesis pathway	HXXXD-type acyl-transferase family protein	Solyc07g052060.2	-1.59599	-1.04152	-0.200558
	HXXXD-type acyl-transferase family protein	Solyc04g080720.2	-0.926879	-0.668555	-0.849063
	HXXXD-type acyl-transferase family protein	Solyc03g025320.2	-0.742552	-0.54481	-0.568738
	Hydroxycinnamoyl CoA quinate transferase	Solyc07g008380.1	-0.906362	-1.5432	-0.931999
	Hydroxycinnamoyl CoA quinate transferase	Solyc07g006680.1	-0.941986	-1.71642	-0.53743
	Hydroxycinnamoyl CoA quinate transferase	Solyc07g008390.1	-0.867024	-2.0547	-0.931172
	Hydroxycinnamoyl CoA quinate transferase	Solyc12g096770.1	-0.835071	-0.916269	-0.601909
	Hydroxycinnamoyl CoA quinate transferase	Solyc12g096790.1	-3.11191	-0.200406	-1.35894
	4-coumarate CoA ligase	Solyc03g097030.2	-0.831282	-0.513759	-0.814964
