# Supplementary material for: Candidate gene selection and detailed morphological evaluations of fs8.1, a quantitative trait locus controlling tomato fruit shape
Source: J Exp Bot. 2015 Jul 14;66(20):6471–82. doi: 10.1093/jxb/erv361 (PMC4588892; doi:10.1093/jxb/erv361)
Supplement: Supplementary Data [file supp_erv361_jexbot151829_file008.xls]

## Sheet: Sheet1
Table S8. Fruit structure and weight, seed analyses of fs8.1 NILs
Parameter	fs8.1	WT	P-value	N
Fruit Area (cm2) (Medio-Lateral Direction)	24.93 ± 0.90	22.89 ± 0.39	n.s.	8
Pericarp Area (cm2) (Medio-Lateral Direction)	13.58 ± 0.28	12.41 ± 0.07	0.01	8
Placenta Area (cm2) (Medio-Lateral Direction)	2.71 ± 0.16	2.51 ± 0.06	n.s.	8
Septum Area (cm2) (Medio-Lateral Direction)	3.46 ± 0.11	3.30 ± 0.13	n.s.	8
Locule Number	2.03 ± 0.02	2.06 ± 0.04	n.s.	8
Width Widest Position	0.41 ± 0.01	0.42 ± 0.01	n.s.	8
	0.42 ± 0.01	0.43 ± 0.01	n.s.	10
Single Fruit Weight (g)	122.91 ± 3.85	91.75 ± 3.07	3.23154e-05	8
	95.89 ± 1.98	86.05 ± 2.84	0.01	10
Single Seed Weight (mg)	3.67 ± 0.07	3.90 ± 0.06	0.03	8
	3.91 ± 0.09	4.05 ± 0.04	n.s.	10
Seed Number per Fruit	70.57 ± 3.47	66.31 ± 3.06	n.s.	8
	72.28 ± 4.88	75.15 ± 4.13	n.s.	10
"N" number of plants per genotype; "n.s." not significant.Two lines of data in some traits represent two replicates.
